# Supplementary material for: JAK2-STAT Epigenetically Regulates Tolerized Genes in Monocytes in the First Encounter With Gram-Negative Bacterial Endotoxins in Sepsis
Source: Front Immunol. 2021 Nov 17;12:734652. doi: 10.3389/fimmu.2021.734652 (PMC8635809; doi:10.3389/fimmu.2021.734652)
Supplement: Supplementary file 5 [file Table_1.xls]

## Sheet: Hypo- CpGs
# Differentially Methylated CpGs from the Hypo- Cluster (Figure 1C). Genomic coordinates were generated in the hg19 genome.
Chr	Start	End	Name	Annotation	Detailed Annotation	Closest TSS (distance)
chr14	91694422	91694922	cg00041030	Intergenic	Intergenic	GPR68 (+25597)
chr7	41848489	41848989	cg00159987	Intergenic	Intergenic	INHBA (-106034)
chr10	60159049	60159549	cg00241558	TTS (NR_073073)	TTS (NR_073073)	TFAM (+14518)
chr8	22921874	22922374	cg00264419	intron (NM_003842, intron 1 of 8)	intron (NM_003842, intron 1 of 8)	TNFRSF10B (+4568)
chr11	128449779	128450279	cg00320216	intron (NM_001143820, intron 1 of 9)	intron (NM_001143820, intron 1 of 9)	ETS1 (+7424)
chr3	177103869	177104369	cg00344343	Intergenic	Intergenic	TBL1XR1 (-189854)
chr5	119488181	119488681	cg00566961	Intergenic	MER44C|DNA|TcMar-Tigger	PRR16 (-311588)
chr12	102250880	102251380	cg00604768	Intergenic	Intergenic	DRAM1 (-19999)
chr11	34706711	34707211	cg00625436	Intergenic	Intergenic	EHF (+52951)
chr1	66747807	66748307	cg00736744	intron (NM_001297441, intron 6 of 15)	intron (NM_001297441, intron 6 of 15)	SGIP1 (-251908)
chr20	23113090	23113590	cg00797407	promoter-TSS (NR_034149)	promoter-TSS (NR_034149)	CD93 (-46364)
chr7	157089644	157090144	cg00834067	Intergenic	Intergenic	DNAJB6 (-39766)
chr5	158394797	158395297	cg01018654	intron (NM_182708, intron 5 of 14)	intron (NM_182708, intron 5 of 14)	EBF1 (+131722)
chr6	11779567	11780067	cg01129238	promoter-TSS (NM_032744)	promoter-TSS (NM_032744)	ADTRP (-782)
chr3	4764765	4765265	cg01133103	intron (NM_001168272, intron 39 of 60)	intron (NM_001168272, intron 39 of 60)	ITPR1 (+229984)
chr7	20516532	20517032	cg01175098	Intergenic	Intergenic	ABCB5 (-138048)
chr4	122612529	122613029	cg01298194	intron (NM_001154, intron 2 of 12)	intron (NM_001154, intron 2 of 12)	ANXA5 (+5489)
chr3	160790152	160790652	cg01340229	non-coding (NR_134243, exon 6 of 6)	non-coding (NR_134243, exon 6 of 6)	B3GALNT1 (+32737)
chr12	778091	778591	cg01476124	Intergenic	Intergenic	NINJ2 (-5397)
chr2	206563049	206563549	cg01631497	intron (NM_018534, intron 2 of 15)	intron (NM_018534, intron 2 of 15)	NRP2 (+16076)
chr5	119629370	119629870	cg01659257	Intergenic	Intergenic	PRR16 (-170399)
chr15	34531468	34531968	cg01752257	intron (NM_001042497, intron 17 of 23)	intron (NM_001042497, intron 17 of 23)	EMC4 (+14519)
chr12	82349450	82349950	cg01797913	intron (NR_110089, intron 2 of 2)	L1MC2|LINE|L1	PPFIA2 (-196592)
chr4	141640703	141641203	cg01835530	intron (NM_015130, intron 1 of 20)	intron (NM_015130, intron 1 of 20)	TBC1D9 (+36321)
chr2	146410607	146411107	cg01912915	Intergenic	Intergenic	NONE
chr17	14276987	14277487	cg01918492	Intergenic	LTR16C|LTR|ERVL	HS3ST3B1 (+72838)
chr14	70098273	70098773	cg02175033	intron (NM_014734, intron 1 of 5)	intron (NM_014734, intron 1 of 5)	KIAA0247 (+20211)
chrX	19728294	19728794	cg02255105	intron (NM_031892, intron 3 of 17)	MER44D|DNA|TcMar-Tigger	SH3KBP1 (+177175)
chr10	3797221	3797721	cg02272851	Intergenic	Intergenic	KLF6 (+29996)
chr17	4631447	4631947	cg02299931	Intergenic	HAL1|LINE|L1	MED11 (-3032)
chr1	173082343	173082843	cg02303784	Intergenic	L2c|LINE|L2	TNFSF18 (-62491)
chr2	28667917	28668417	cg02312395	Intergenic	Intergenic	PLB1 (-50771)
chr1	59920899	59921399	cg02536320	intron (NM_001244714, intron 3 of 13)	L2c|LINE|L2	FGGY (+158497)
chr15	80258208	80258708	cg02563295	intron (NM_004049, intron 1 of 1)	intron (NM_004049, intron 1 of 1)	BCL2A1 (+5330)
chr15	51850638	51851138	cg02664515	intron (NM_001174116, intron 6 of 42)	intron (NM_001174116, intron 6 of 42)	DMXL2 (+63944)
chr1	186913431	186913931	cg02770825	intron (NM_024420, intron 10 of 17)	intron (NM_024420, intron 10 of 17)	PLA2G4A (+115597)
chr8	21000250	21000750	cg02854676	Intergenic	Intergenic	GFRA2 (+645822)
chr10	33272167	33272667	cg02948188	Intergenic	MLT1L|LTR|ERVL-MaLR	ITGB1 (-25596)
chr19	17188516	17189016	cg02961384	intron (NM_004145, intron 1 of 39)	intron (NM_004145, intron 1 of 39)	MYO9B (+2176)
chr5	17249250	17249750	cg03117668	intron (NM_006317, intron 1 of 1)	intron (NM_006317, intron 1 of 1)	BASP1 (+31832)
chr2	237885482	237885982	cg03130559	Intergenic	Intergenic	COPS8 (-108223)
chr1	153521622	153522122	cg03280783	promoter-TSS (NM_002960)	promoter-TSS (NM_002960)	S100A3 (-25)
chr10	23803213	23803713	cg03327771	Intergenic	Intergenic	OTUD1 (+75266)
chr13	24843954	24844454	cg03573795	promoter-TSS (NM_001286793)	promoter-TSS (NM_001286793)	C1QTNF9 (-37100)
chr8	39809154	39809654	cg03594803	intron (NM_194294, intron 2 of 10)	intron (NM_194294, intron 2 of 10)	IDO2 (+16931)
chr4	103443290	103443790	cg03710251	intron (NM_001319226, intron 1 of 23)	intron (NM_001319226, intron 1 of 23)	NFKB1 (+21055)
chr17	1489421	1489921	cg03720572	intron (NM_152346, intron 9 of 13)	intron (NM_152346, intron 9 of 13)	PITPNA (-23562)
chr3	16548790	16549290	cg03743624	intron (NM_015150, intron 1 of 9)	intron (NM_015150, intron 1 of 9)	RFTN1 (+6173)
chr14	62009402	62009902	cg03750048	intron (NM_006255, intron 12 of 13)	MIRb|SINE|MIR	HIF1A (-154688)
chr2	118740586	118741086	cg03969112	intron (NM_019044, intron 7 of 23)	LTR48B|LTR|ERV1	CCDC93 (+30873)
chr1	207070388	207070888	cg04008201	promoter-TSS (NM_001185156)	promoter-TSS (NM_001185156)	IL24 (-150)
chr16	11306252	11306752	cg04025032	Intergenic	Intergenic	SOCS1 (+43534)
chr1	186913424	186913924	cg04048452	intron (NM_024420, intron 10 of 17)	intron (NM_024420, intron 10 of 17)	PLA2G4A (+115590)
chr6	138174575	138175075	cg04103247	intron (NR_049793, intron 3 of 3)	intron (NR_049793, intron 3 of 3)	TNFAIP3 (-13756)
chr2	192066775	192067275	cg04128669	Intergenic	Intergenic	MYO1B (-43090)
chr2	113634433	113634933	cg04140786	Intergenic	Intergenic	IL37 (-35865)
chr2	38264713	38265213	cg04153193	intron (NM_144713, intron 10 of 10)	MIRb|SINE|MIR	CYP1B1 (+38360)
chr11	35188187	35188687	cg04171808	intron (NM_001001389, intron 1 of 16)	intron (NM_001001389, intron 1 of 16)	CD44 (+27710)
chr1	28640813	28641313	cg04186280	Intergenic	MIRb|SINE|MIR	MED18 (-14486)
chr6	24660259	24660759	cg04200556	intron (NM_016614, intron 2 of 6)	Tigger3a|DNA|TcMar-Tigger	TDP2 (+6752)
chr1	33419694	33420194	cg04223417	intron (NM_153341, intron 1 of 8)	intron (NM_153341, intron 1 of 8)	RNF19B (+10342)
chr1	155468970	155469470	cg04228581	intron (NM_001366177, intron 2 of 27)	intron (NM_001366177, intron 2 of 27)	ASH1L (+63103)
chr21	40372574	40373074	cg04256734	Intergenic	MER5A|DNA|hAT-Charlie	PSMG1 (+182953)
chr7	139553039	139553539	cg04329112	intron (NM_030984, intron 1 of 11)	MIR|SINE|MIR	TBXAS1 (+24338)
chr2	8294895	8295395	cg04398072	intron (NR_034135, intron 7 of 8)	intron (NR_034135, intron 7 of 8)	ID2 (-523830)
chr14	52332871	52333371	cg04423556	intron (NM_001243774, intron 1 of 2)	intron (NM_001243774, intron 1 of 2)	GNG2 (+5990)
chr7	22637472	22637972	cg04763377	Intergenic	Intergenic	STEAP1B (-97606)
chr2	157314675	157315175	cg04915300	intron (NM_000408, intron 1 of 16)	intron (NM_000408, intron 1 of 16)	GPD2 (+22973)
chr14	61950603	61951103	cg05133229	intron (NM_006255, intron 9 of 13)	intron (NM_006255, intron 9 of 13)	PRKCH (+162419)
chr4	26078521	26079021	cg05251342	Intergenic	Intergenic	SMIM20 (+162946)
chr8	54720474	54720974	cg05507494	intron (NM_213619, intron 6 of 12)	intron (NM_213619, intron 6 of 12)	ATP6V1H (+35098)
chr7	106009806	106010306	cg05580920	Intergenic	Intergenic	NAMPT (-84419)
chr5	140009814	140010314	cg05620710	Intergenic	L2a|LINE|L2	CD14 (+3222)
chr2	113552403	113552903	cg05873532	Intergenic	MIR3|SINE|MIR	IL1A (-10487)
chr13	31293241	31293741	cg05921713	intron (NM_001204406, intron 1 of 5)	intron (NM_001204406, intron 1 of 5)	ALOX5AP (-16154)
chr9	95910966	95911466	cg05965330	Intergenic	MLT1F|LTR|ERVL-MaLR	NINJ1 (-14647)
chr1	16291797	16292297	cg05997779	intron (NM_001287603, intron 2 of 15)	L1ME3F|LINE|L1	ZBTB17 (+10574)
chr17	76330512	76331012	cg06054579	Intergenic	Intergenic	SOCS3 (+25396)
chr2	113735160	113735660	cg06110898	promoter-TSS (NM_001278568)	promoter-TSS (NM_001278568)	IL36G (-196)
chr3	49384242	49384742	cg06179260	Intergenic	Intergenic	USP4 (-6989)
chr1	167744358	167744858	cg06240106	intron (NM_024569, intron 4 of 4)	intron (NM_024569, intron 4 of 4)	MPZL1 (+53422)
chr20	33698807	33699307	cg06370079	Intergenic	Intergenic	TRPC4AP (-18384)
chr6	18380650	18381150	cg06463685	Intergenic	Intergenic	RNF144B (-6681)
chr6	12592849	12593349	cg06567521	Intergenic	Intergenic	PHACTR1 (-125443)
chr4	74982615	74983115	cg06646572	Intergenic	Intergenic	CXCL2 (-17856)
chr18	5510146	5510646	cg06763445	intron (NM_001281534, intron 1 of 19)	intron (NM_001281534, intron 1 of 19)	EPB41L3 (+33845)
chr1	228273424	228273924	cg06779113	intron (NM_001024227, intron 1 of 4)	MER21B|LTR|ERVL	ARF1 (+2824)
chr21	27335325	27335825	cg06785108	intron (NM_001136129, intron 8 of 14)	intron (NM_001136129, intron 8 of 14)	APP (+207397)
chr1	16311988	16312488	cg07214406	Intergenic	Intergenic	ZBTB17 (-9618)
chr10	114143777	114144277	cg07252394	intron (NM_016234, intron 1 of 20)	L2a|LINE|L2	ACSL5 (+8072)
chr9	36132173	36132673	cg07353492	Intergenic	Intergenic	GLIPR2 (-4319)
chr5	78279174	78279674	cg07379703	intron (NM_000046, intron 1 of 7)	intron (NM_000046, intron 1 of 7)	ARSB (+2184)
chr17	77034461	77034961	cg07439940	intron (NM_198593, intron 1 of 3)	intron (NM_198593, intron 1 of 3)	C1QTNF1 (+14459)
chr4	74961945	74962445	cg07445838	TTS (NM_002089)	TTS (NM_002089)	CXCL2 (+2815)
chr2	174048982	174049482	cg07469815	intron (NM_133646, intron 4 of 11)	intron (NM_133646, intron 4 of 11)	ENSG00000091436 (+108546)
chr2	37849881	37850381	cg07579311	Intergenic	MER45A|DNA|hAT-Tip100	CDC42EP3 (+49203)
chr6	89759889	89760389	cg07704771	Intergenic	Intergenic	PNRC1 (-30358)
chr7	22734462	22734962	cg07816106	Intergenic	HAL1|LINE|L1	IL6 (-30791)
chr1	39651430	39651930	cg07855920	intron (NM_012090, intron 1 of 92)	intron (NM_012090, intron 1 of 92)	MACF1 (+102647)
chr11	47531692	47532192	cg07868088	intron (NM_001330272, intron 1 of 15)	intron (NM_001330272, intron 1 of 15)	CELF1 (+13598)
chr15	73926514	73927014	cg07897800	Intergenic	Intergenic	NPTN (-1011)
chr1	192921738	192922238	cg08035694	Intergenic	Intergenic	UCHL5 (+106638)
chr7	111722353	111722853	cg08492332	intron (NM_001363540, intron 1 of 52)	intron (NM_001363540, intron 1 of 52)	DOCK4 (+123847)
chr2	228678250	228678750	cg08575688	promoter-TSS (NM_001130046)	promoter-TSS (NM_001130046)	CCL20 (-70)
chr5	126147869	126148369	cg08789079	intron (NM_001198557, intron 5 of 10)	intron (NM_001198557, intron 5 of 10)	LMNB1 (+35280)
chr2	113735127	113735627	cg08861115	promoter-TSS (NM_001278568)	promoter-TSS (NM_001278568)	IL36G (-229)
chr10	6100518	6101018	cg08954948	intron (NM_000417, intron 1 of 7)	intron (NM_000417, intron 1 of 7)	IL2RA (+3520)
chr7	116319445	116319945	cg08964563	intron (NM_001324402, intron 1 of 19)	intron (NM_001324402, intron 1 of 19)	MET (+7237)
chr7	20498087	20498587	cg09102332	Intergenic	Intergenic	ITGB8 (+127592)
chr2	153302103	153302603	cg09169117	intron (NM_052905, intron 1 of 25)	intron (NM_052905, intron 1 of 25)	FMNL2 (+110603)
chr7	101768496	101768996	cg09244071	intron (NM_001202544, intron 7 of 21)	intron (NM_001202544, intron 7 of 21)	SH2B2 (-159659)
chr3	183004869	183005369	cg09304045	intron (NM_015078, intron 14 of 29)	intron (NM_015078, intron 14 of 29)	B3GNT5 (+34088)
chr13	30376665	30377165	cg09355523	intron (NM_007106, intron 1 of 4)	L1PREC2|LINE|L1	UBL3 (+47906)
chr5	172881286	172881786	cg09411537	Intergenic	MLT1F1|LTR|ERVL-MaLR	STC2 (-125031)
chr19	35480190	35480690	cg09568130	Intergenic	Intergenic	GRAMD1A (-10751)
chr11	96076528	96077028	cg09850372	promoter-TSS (NM_032427)	promoter-TSS (NM_032427)	MAML2 (-435)
chr12	66042713	66043213	cg09893446	Intergenic	Intergenic	HMGA2 (-174948)
chr3	185905319	185905819	cg09909990	intron (NM_001346, intron 22 of 24)	L2|LINE|L2	ETV5 (-78669)
chr8	54720181	54720681	cg09924241	intron (NM_213619, intron 6 of 12)	MER3|DNA|hAT-Charlie	ATP6V1H (+35391)
chr5	157030518	157031018	cg09994678	Intergenic	Intergenic	ADAM19 (-27986)
chr8	23399360	23399860	cg10155002	intron (NM_001317814, intron 2 of 4)	Tigger3b|DNA|TcMar-Tigger	SLC25A37 (+13293)
chr2	201263785	201264285	cg10172293	intron (NM_001100423, intron 3 of 12)	L1MB1|LINE|L1	SPATS2L (+93327)
chr1	65558399	65558899	cg10231978	Intergenic	Intergenic	AK4 (-54864)
chr5	131833846	131834346	cg10237996	Intergenic	Intergenic	IRF1 (-7607)
chr17	1509502	1510002	cg10359823	intron (NM_152346, intron 5 of 13)	intron (NM_152346, intron 5 of 13)	SLC43A2 (+22378)
chr17	37560851	37561351	cg10371155	3' UTR (NM_004774, exon 17 of 17)	3' UTR (NM_004774, exon 17 of 17)	FBXL20 (-3186)
chr15	58430289	58430789	cg10638604	promoter-TSS (NM_001320635)	promoter-TSS (NM_001320635)	AQP9 (+145)
chr12	48463028	48463528	cg10641505	intron (NR_051992, intron 10 of 18)	intron (NR_051992, intron 10 of 18)	SENP1 (+36341)
chr1	33450558	33451058	cg10677991	Intergenic	Intergenic	RNF19B (-20523)
chr6	24936715	24937215	cg10699171	promoter-TSS (NM_001286445)	promoter-TSS (NM_001286445)	FAM65B (-25771)
chr3	188155670	188156170	cg10761523	intron (NM_005578, intron 3 of 10)	intron (NM_005578, intron 3 of 10)	LPP (+225200)
chr8	39800230	39800730	cg10801473	intron (NM_194294, intron 1 of 10)	intron (NM_194294, intron 1 of 10)	IDO2 (+8007)
chr6	109059018	109059518	cg10808934	Intergenic	Charlie13a|DNA|hAT-Charlie	ARMC2 (-110357)
chrX	107279063	107279563	cg10996743	Intergenic	MIRb|SINE|MIR	VSIG1 (-8887)
chr3	188276785	188277285	cg11020410	intron (NM_005578, intron 5 of 10)	intron (NM_005578, intron 5 of 10)	LPP (+346315)
chr7	77038769	77039269	cg11035003	intron (NR_146937, intron 1 of 31)	intron (NR_146937, intron 1 of 31)	GSAP (+6698)
chr20	52521519	52522019	cg11061419	Intergenic	MIRb|SINE|MIR	BCAS1 (+165364)
chr2	230212675	230213175	cg11151934	Intergenic	Intergenic	PID1 (-76945)
chr6	11779661	11780161	cg11210880	promoter-TSS (NM_032744)	promoter-TSS (NM_032744)	ADTRP (-876)
chr17	14368594	14369094	cg11324335	Intergenic	MER113|DNA|hAT-Charlie	HS3ST3B1 (+164445)
chr15	38916577	38917077	cg11340707	Intergenic	MER5A1|DNA|hAT-Charlie	RASGRP1 (-59821)
chr12	31358761	31359261	cg11373565	Intergenic	Intergenic	FAM60A (+120295)
chr5	17302025	17302525	cg11538129	Intergenic	Intergenic	BASP1 (+84607)
chr2	38264475	38264975	cg11577089	intron (NM_144713, intron 10 of 10)	intron (NM_144713, intron 10 of 10)	CYP1B1 (+38598)
chr15	58430432	58430932	cg11577097	5' UTR (NM_001320635, exon 1 of 5)	5' UTR (NM_001320635, exon 1 of 5)	AQP9 (+288)
chr7	106008146	106008646	cg11583467	Intergenic	L1MCa|LINE|L1	NAMPT (-82759)
chr14	93310514	93311014	cg11668626	Intergenic	Intergenic	GOLGA5 (+50189)
chr7	111696328	111696828	cg11709065	intron (NM_001363540, intron 1 of 52)	Charlie7|DNA|hAT-Charlie	DOCK4 (+149872)
chr9	112878792	112879292	cg11722504	intron (NM_001198656, intron 1 of 4)	intron (NM_001198656, intron 1 of 4)	TXN (+139878)
chr1	184130430	184130930	cg11864477	Intergenic	Intergenic	TSEN15 (+109870)
chr7	101768426	101768926	cg11911769	intron (NM_001202544, intron 7 of 21)	intron (NM_001202544, intron 7 of 21)	SH2B2 (-159729)
chr8	67389696	67390196	cg12380292	Intergenic	MLT1A|LTR|ERVL-MaLR	ADHFE1 (+45226)
chr8	81946223	81946723	cg12422484	intron (NM_018440, intron 2 of 8)	intron (NM_018440, intron 2 of 8)	PAG1 (+77830)
chr5	17224791	17225291	cg12470768	intron (NM_006317, intron 1 of 1)	intron (NM_006317, intron 1 of 1)	BASP1 (+7373)
chr13	24843899	24844399	cg12522554	promoter-TSS (NM_001286793)	promoter-TSS (NM_001286793)	C1QTNF9 (-37155)
chr4	74588657	74589157	cg12578063	Intergenic	Intergenic	IL8 (-17316)
chr4	40589529	40590029	cg12607407	intron (NM_001371114, intron 1 of 5)	intron (NM_001371114, intron 1 of 5)	RBM47 (-73005)
chr1	117151461	117151961	cg12643502	intron (NM_001542, intron 4 of 11)	intron (NM_001542, intron 4 of 11)	CD58 (-38051)
chr10	33670224	33670724	cg12666573	Intergenic	Intergenic	NRP1 (-45285)
chr13	96375559	96376059	cg12752121	intron (NM_006260, intron 3 of 11)	intron (NM_006260, intron 3 of 11)	DNAJC3 (+46417)
chr6	37224752	37225252	cg12800266	promoter-TSS (NM_017772)	promoter-TSS (NM_017772)	TMEM217 (+370)
chr16	4021191	4021691	cg12859826	intron (NM_001116, intron 10 of 10)	intron (NM_001116, intron 10 of 10)	CREBBP (-90715)
chr13	46928618	46929118	cg12895014	intron (NM_001286761, intron 10 of 14)	intron (NM_001286761, intron 10 of 14)	LCP1 (-143386)
chr1	223998392	223998892	cg13016598	intron (NM_005426, intron 4 of 18)	intron (NM_005426, intron 4 of 18)	TP53BP2 (+35032)
chr3	171542491	171542991	cg13063811	Intergenic	MLT2B3|LTR|ERVL	PLD1 (-14458)
chr5	142933567	142934067	cg13079912	Intergenic	Intergenic	NR3C1 (-150564)
chr8	131296085	131296585	cg13110605	intron (NM_018482, intron 3 of 29)	intron (NM_018482, intron 3 of 29)	ASAP1 (+117882)
chr7	36698613	36699113	cg13137259	exon (NM_001177506, exon 4 of 22)	exon (NM_001177506, exon 4 of 22)	AOAH (+65290)
chr14	91694767	91695267	cg13152690	Intergenic	Intergenic	GPR68 (+25252)
chr5	66117699	66118199	cg13286857	intron (NM_001164664, intron 3 of 28)	intron (NM_001164664, intron 3 of 28)	MAST4 (+225761)
chr2	113735201	113735701	cg13298167	promoter-TSS (NM_001278568)	promoter-TSS (NM_001278568)	IL36G (-155)
chr9	103191508	103192008	cg13302832	promoter-TSS (NM_001198806)	promoter-TSS (NM_001198806)	MSANTD3 (+2321)
chr9	134505105	134505605	cg13329054	intron (NM_198679, intron 6 of 23)	intron (NM_198679, intron 6 of 23)	RAPGEF1 (+79874)
chr3	71892325	71892825	cg13373048	Intergenic	Intergenic	PROK2 (-58364)
chr2	28667752	28668252	cg13416919	Intergenic	Intergenic	PLB1 (-50936)
chr3	10247237	10247737	cg13419330	intron (NM_001570, intron 3 of 12)	MER113A|DNA|hAT-Charlie	IRAK2 (+40939)
chr20	33723920	33724420	cg13533961	intron (NR_026728, intron 4 of 9)	intron (NR_026728, intron 4 of 9)	EDEM2 (+10997)
chr9	127154937	127155437	cg13551141	intron (NM_002799, intron 5 of 7)	intron (NM_002799, intron 5 of 7)	PSMB7 (+22531)
chr9	103191430	103191930	cg13647410	promoter-TSS (NM_001198806)	promoter-TSS (NM_001198806)	MSANTD3 (+2243)
chr11	34702696	34703196	cg13714378	Intergenic	Intergenic	EHF (+48936)
chr18	46581914	46582414	cg13792713	intron (NM_001353216, intron 15 of 15)	intron (NM_001353216, intron 15 of 15)	SMAD7 (-105084)
chr17	79702262	79702762	cg13815475	Intergenic	Intergenic	SLC25A10 (+23176)
chr10	7153650	7154150	cg13852407	Intergenic	Intergenic	SFMBT2 (+297403)
chr6	11825023	11825523	cg13978337	Intergenic	Intergenic	ADTRP (-46238)
chr12	12663103	12663603	cg13978659	intron (NM_030640, intron 3 of 6)	intron (NM_030640, intron 3 of 6)	DUSP16 (+51964)
chr15	63663696	63664196	cg13990107	intron (NM_206925, intron 2 of 9)	intron (NM_206925, intron 2 of 9)	CA12 (+10414)
chr8	19533499	19533999	cg13996193	intron (NR_148898, intron 1 of 9)	L1MEf|LINE|L1	CSGALNACT1 (-73744)
chr5	106638132	106638632	cg14133655	Intergenic	Intergenic	EFNA5 (+368214)
chr12	46951272	46951772	cg14180604	intron (NR_125380, intron 3 of 3)	intron (NR_125380, intron 3 of 3)	SLC38A2 (-184873)
chr9	115939135	115939635	cg14336166	intron (NM_015258, intron 20 of 27)	intron (NM_015258, intron 20 of 27)	SLC31A2 (+26164)
chr14	94839926	94840426	cg14391245	Intergenic	Intergenic	SERPINA1 (+16853)
chr3	10240296	10240796	cg14433987	intron (NM_001570, intron 2 of 12)	intron (NM_001570, intron 2 of 12)	IRAK2 (+33998)
chr1	35919960	35920460	cg14543189	intron (NM_024874, intron 10 of 20)	intron (NM_024874, intron 10 of 20)	KIAA0319L (+102804)
chr10	114139627	114140127	cg14657421	intron (NM_016234, intron 1 of 20)	intron (NM_016234, intron 1 of 20)	ACSL5 (+3922)
chr20	46021299	46021799	cg14773603	intron (NR_146496, intron 2 of 2)	MLT1K|LTR|ERVL-MaLR	ZMYND8 (-36136)
chr1	35914921	35915421	cg14873447	intron (NM_024874, intron 15 of 20)	intron (NM_024874, intron 15 of 20)	KIAA0319L (+107843)
chr1	186944016	186944516	cg14875564	intron (NM_024420, intron 15 of 17)	intron (NM_024420, intron 15 of 17)	PLA2G4A (+146182)
chr12	116777681	116778181	cg14952249	Intergenic	Charlie20a|DNA|hAT-Charlie	MED13L (-62789)
chr13	27705398	27705898	cg14965398	intron (NR_046547, intron 1 of 2)	intron (NR_046547, intron 1 of 2)	USP12 (+40385)
chr7	41863798	41864298	cg15058905	Intergenic	Intergenic	INHBA (-121343)
chr10	60159046	60159546	cg15093441	TTS (NR_073073)	TTS (NR_073073)	TFAM (+14515)
chr21	30569347	30569847	cg15121898	intron (NR_027072, intron 1 of 1)	LTR1B|LTR|ERV1	BACH1 (-102140)
chr3	10246862	10247362	cg15292072	intron (NM_001570, intron 3 of 12)	intron (NM_001570, intron 3 of 12)	IRAK2 (+40564)
chr12	8201415	8201915	cg15319981	intron (NM_018416, intron 8 of 10)	MIRc|SINE|MIR	FOXJ2 (+16367)
chr17	42872343	42872843	cg15406952	Intergenic	Intergenic	GJC1 (+35586)
chr16	48653717	48654217	cg15556732	Intergenic	Intergenic	N4BP1 (-9848)
chr11	72973876	72974376	cg15745401	Intergenic	Intergenic	P2RY6 (-9121)
chr7	101768624	101769124	cg15755348	intron (NM_001202544, intron 7 of 21)	intron (NM_001202544, intron 7 of 21)	SH2B2 (-159531)
chr15	58430311	58430811	cg15817945	promoter-TSS (NM_001320635)	promoter-TSS (NM_001320635)	AQP9 (+167)
chr3	59488590	59489090	cg15876272	Intergenic	L2a|LINE|L2	FAM3D (-836266)
chr4	185808375	185808875	cg16138079	Intergenic	Intergenic	ACSL1 (-60654)
chr7	37290269	37290769	cg16142112	intron (NM_001206482, intron 6 of 21)	intron (NM_001206482, intron 6 of 21)	ELMO1 (+198333)
chr8	29445381	29445881	cg16151191	Intergenic	MIR|SINE|MIR	DUSP4 (-237447)
chr12	63177644	63178144	cg16209776	intron (NM_020700, intron 4 of 9)	intron (NM_020700, intron 4 of 9)	PPM1H (+150923)
chr14	52336407	52336907	cg16230983	intron (NM_001243774, intron 1 of 2)	MLT1L|LTR|ERVL-MaLR	GNG2 (+9526)
chr4	40240095	40240595	cg16266257	intron (NM_001278359, intron 2 of 3)	intron (NM_001278359, intron 2 of 3)	RHOH (+41819)
chr5	169741529	169742029	cg16297769	Intergenic	Intergenic	LCP2 (-16549)
chr1	171763288	171763788	cg16339741	exon (NM_015935, exon 7 of 8)	exon (NM_015935, exon 7 of 8)	METTL13 (+12697)
chr7	18611559	18612059	cg16457652	intron (NM_001204148, intron 1 of 10)	L2b|LINE|L2	HDAC9 (+75884)
chr7	22641251	22641751	cg16646726	Intergenic	Intergenic	STEAP1B (-101385)
chr10	17116269	17116769	cg16709412	intron (NM_001081, intron 17 of 66)	MER20B|DNA|hAT-Charlie	CUBN (+55311)
chr8	23401736	23402236	cg16838784	intron (NM_001317813, intron 2 of 4)	intron (NM_001317813, intron 2 of 4)	SLC25A37 (+15669)
chr9	103191417	103191917	cg16906831	promoter-TSS (NM_001198806)	promoter-TSS (NM_001198806)	MSANTD3 (+2230)
chr9	117762480	117762980	cg16952287	Intergenic	Intergenic	TNFSF8 (-70034)
chr15	92481199	92481699	cg16959863	intron (NR_135775, intron 2 of 10)	MIRb|SINE|MIR	SLCO3A1 (+84525)
chr11	46615789	46616289	cg17001135	promoter-TSS (NM_001367469)	promoter-TSS (NM_001367469)	AMBRA1 (-3126)
chr9	107628053	107628553	cg17140224	intron (NM_005502, intron 5 of 49)	intron (NM_005502, intron 5 of 49)	ABCA1 (+62215)
chr14	35629103	35629603	cg17230176	intron (NM_001256678, intron 3 of 6)	intron (NM_001256678, intron 3 of 6)	KIAA0391 (+37578)
chr6	109153445	109153945	cg17250456	Intergenic	MLT1L|LTR|ERVL-MaLR	ARMC2 (-15930)
chr1	228888324	228888824	cg17286036	Intergenic	Intergenic	RHOU (+17751)
chr6	11851644	11852144	cg17377891	Intergenic	MLT1H|LTR|ERVL-MaLR	ADTRP (-72859)
chr6	161549567	161550067	cg17404712	Intergenic	Intergenic	MAP3K4 (+137002)
chr20	17499132	17499632	cg17493633	intron (NM_001278608, intron 4 of 9)	intron (NM_001278608, intron 4 of 9)	BFSP1 (+12632)
chr20	30623275	30623775	cg17528880	Intergenic	MIRc|SINE|MIR	HCK (-16539)
chr1	167657948	167658448	cg17640745	intron (NM_052862, intron 3 of 6)	intron (NM_052862, intron 3 of 6)	MPZL1 (-32989)
chr9	3917039	3917539	cg17753877	intron (NM_001042413, intron 6 of 10)	intron (NM_001042413, intron 6 of 10)	GLIS3 (+382627)
chr12	47787896	47788396	cg18053725	Intergenic	Intergenic	RPAP3 (+311698)
chr2	191583272	191583772	cg18065767	Intergenic	LTR78B|LTR|ERV1	NAB1 (+69564)
chr4	184270865	184271365	cg18088768	Intergenic	Arthur1|DNA|hAT-Tip100	CLDN24 (-27537)
chr14	62052228	62052728	cg18174917	intron (NR_039985, intron 1 of 2)	intron (NR_039985, intron 1 of 2)	HIF1A (-111862)
chr3	101653925	101654425	cg18216970	Intergenic	Intergenic	NFKBIZ (+85818)
chr4	69212130	69212630	cg18440774	intron (NM_001031732, intron 1 of 16).2	MER44B|DNA|TcMar-Tigger	YTHDC1 (+3427)
chr2	20093333	20093833	cg18460562	Intergenic	Intergenic	TTC32 (+8164)
chr3	81790373	81790873	cg18497973	intron (NM_000158, intron 1 of 15)	intron (NM_000158, intron 1 of 15)	GBE1 (+20689)
chr12	12592544	12593044	cg18532542	intron (NM_058169, intron 3 of 3)	intron (NM_058169, intron 3 of 3)	LOH12CR1 (+82740)
chr2	8295105	8295605	cg18728921	intron (NR_034135, intron 7 of 8)	MIRb|SINE|MIR	ID2 (-523620)
chr7	20488649	20489149	cg19284390	Intergenic	MLT1K|LTR|ERVL-MaLR	ITGB8 (+118154)
chr13	27769187	27769687	cg19291696	Intergenic	Intergenic	USP12 (-23405)
chr7	41749094	41749594	cg19323059	intron (NR_027118, intron 1 of 3)	intron (NR_027118, intron 1 of 3)	INHBA (-6639)
chr11	60693191	60693691	cg19442676	intron (NM_178031, intron 1 of 10)	intron (NM_178031, intron 1 of 10)	TMEM132A (+1489)
chr10	98473871	98474371	cg19504693	intron (NM_152309, intron 1 of 16)	MIRb|SINE|MIR	PIK3AP1 (+6150)
chr21	30554937	30555437	cg19516108	Intergenic	Intergenic	MAP3K7CL (+102315)
chr1	160642127	160642627	cg19552548	Intergenic	Intergenic	SLAMF1 (-25293)
chr6	116745016	116745516	cg19777818	intron (NM_013352, intron 2 of 5)	intron (NM_013352, intron 2 of 5)	FAM26F (-37290)
chr10	52072668	52073168	cg19787027	intron (NM_147156, intron 8 of 10)	HAL1|LINE|L1	ASAH2 (-64549)
chr4	169358665	169359165	cg20036679	intron (NM_001012967, intron 10 of 37)	intron (NM_001012967, intron 10 of 37)	DDX60L (+42723)
chr1	42073755	42074255	cg20100124	intron (NM_001127714, intron 2 of 7)	intron (NM_001127714, intron 2 of 7)	EDN2 (-123664)
chr13	110133275	110133775	cg20158587	Intergenic	Intergenic	IRS2 (+305390)
chr1	241638627	241639127	cg20204998	Intergenic	Intergenic	FH (+44184)
chr15	80881231	80881731	cg20207299	intron (NM_014862, intron 17 of 18)	L2b|LINE|L2	ABHD17C (-106163)
chr13	31308559	31309059	cg20230572	promoter-TSS (NM_001629)	promoter-TSS (NM_001629)	ALOX5AP (-836)
chr11	105022650	105023150	cg20270341	Intergenic	Tigger3b|DNA|TcMar-Tigger	CARD18 (-12448)
chr7	101525348	101525848	cg20281905	intron (NM_181552, intron 1 of 23)	intron (NM_181552, intron 1 of 23)	CUX1 (+66308)
chr16	48513764	48514264	cg20361881	Intergenic	L1MD3|LINE|L1	SIAH1 (-114203)
chr11	44614005	44614505	cg20498089	intron (NM_002231, intron 2 of 9)	intron (NM_002231, intron 2 of 9)	CD82 (+27115)
chr11	48030468	48030968	cg20563072	intron (NM_001098503, intron 1 of 8)	L1ME4a|LINE|L1	PTPRJ (+28606)
chr21	40211753	40212253	cg20683075	Intergenic	Intergenic	ETS2 (+34773)
chr13	27757161	27757661	cg21164050	non-coding (NR_046548, exon 2 of 2)	non-coding (NR_046548, exon 2 of 2)	USP12 (-11379)
chr5	36679642	36680142	cg21408817	exon (NM_001289939, exon 6 of 9)	exon (NM_001289939, exon 6 of 9)	SLC1A3 (+73436)
chr10	6391944	6392444	cg21437002	promoter-TSS (NR_148966)	promoter-TSS (NR_148966)	PFKFB3 (+147301)
chr7	20636140	20636640	cg21439917	Intergenic	Intergenic	ABCB5 (-18440)
chr4	103473791	103474291	cg21542303	intron (NM_003998, intron 5 of 23)	intron (NM_003998, intron 5 of 23)	NFKB1 (+51556)
chr17	65505800	65506300	cg21635971	intron (NM_181671, intron 1 of 9)	intron (NM_181671, intron 1 of 9)	PITPNC1 (+131780)
chr12	10324668	10325168	cg21685770	promoter-TSS (NM_002543)	promoter-TSS (NM_002543)	OLR1 (-182)
chr20	19889233	19889733	cg21928427	intron (NM_001242581, intron 2 of 11)	intron (NM_001242581, intron 2 of 11)	RIN2 (+22319)
chr12	65194511	65195011	cg22009058	intron (NM_001330188, intron 3 of 13)	intron (NM_001330188, intron 3 of 13)	TBC1D30 (-23591)
chr2	174016185	174016685	cg22093378	intron (NM_133646, intron 2 of 11)	MIR|SINE|MIR	ENSG00000091436 (+75749)
chr3	171789693	171790193	cg22305150	intron (NM_001135095, intron 1 of 25)	MER3|DNA|hAT-Charlie	FNDC3B (+31600)
chr8	72831486	72831986	cg22307099	intron (NR_033651, intron 1 of 2)	intron (NR_033651, intron 1 of 2)	MSC (-75034)
chr10	30876662	30877162	cg22488718	Intergenic	Intergenic	LYZL2 (+41779)
chr1	17960103	17960603	cg22524332	intron (NM_001319838, intron 6 of 17)	intron (NM_001319838, intron 6 of 17)	ARHGEF10L (+94024)
chr1	12225319	12225819	cg23097499	Intergenic	Intergenic	TNFRSF1B (-1491)
chr9	102193351	102193851	cg23228346	Intergenic	Charlie20a|DNA|hAT-Charlie	SEC61B (+209019)
chr5	150473984	150474484	cg23290159	Intergenic	Intergenic	TNIP1 (-13238)
chr5	172228241	172228741	cg23376028	Intergenic	Intergenic	DUSP1 (-30294)
chr7	106060027	106060527	cg23428069	Intergenic	Intergenic	NAMPT (-134640)
chr12	55349969	55350469	cg23612423	intron (NM_001098815, intron 10 of 10)	intron (NM_001098815, intron 10 of 10)	TESPA1 (+28237)
chr5	71647026	71647526	cg23620032	intron (NM_001284403, intron 5 of 6)	intron (NM_001284403, intron 5 of 6)	PTCD2 (+31083)
chr1	209847368	209847868	cg23646375	intron (NR_134510, intron 1 of 2)	intron (NR_134510, intron 1 of 2)	G0S2 (-1147)
chr4	120023697	120024197	cg23661214	Intergenic	Intergenic	MYOZ2 (-32992)
chr2	8288315	8288815	cg23671252	intron (NR_034135, intron 7 of 8)	MIR|SINE|MIR	ID2 (-530410)
chr6	24646960	24647460	cg24005957	promoter-TSS (NM_001168377)	promoter-TSS (NM_001168377)	KIAA0319 (-828)
chr8	39770495	39770995	cg24084874	promoter-TSS (NM_002164)	promoter-TSS (NM_002164)	IDO1 (-58)
chr1	159046927	159047427	cg24145401	promoter-TSS (NM_004833)	promoter-TSS (NM_004833)	AIM2 (-487)
chr12	82347181	82347681	cg24194660	promoter-TSS (NR_110089)	promoter-TSS (NR_110089)	PPFIA2 (-194323)
chr7	116416674	116417174	cg24247923	intron (NM_001324402, intron 14 of 19)	intron (NM_001324402, intron 14 of 19)	CAPZA2 (-85603)
chr17	8837491	8837991	cg24360606	intron (NM_001251855, intron 1 of 17)	L1MEf|LINE|L1	PIK3R5 (+31283)
chr6	138059234	138059734	cg24405417	intron (NR_121618, intron 1 of 2)	intron (NR_121618, intron 1 of 2)	TNFAIP3 (-129097)
chr4	74974959	74975459	cg24795188	Intergenic	Intergenic	CXCL2 (-10200)
chr4	40184608	40185108	cg24904009	Intergenic	L1ME4a|LINE|L1	RHOH (-13669)
chr3	194293742	194294242	cg24960057	Intergenic	Intergenic	ATP13A3 (-74900)
chr12	116773713	116774213	cg25089643	Intergenic	Intergenic	MED13L (-58821)
chr2	160412249	160412749	cg25101462	intron (NM_001289975, intron 1 of 35)	intron (NM_001289975, intron 1 of 35)	BAZ2B (+60704)
chr2	113735154	113735654	cg25202141	promoter-TSS (NM_001278568)	promoter-TSS (NM_001278568)	IL36G (-202)
chr7	95952104	95952604	cg25235661	promoter-TSS (NM_014251)	promoter-TSS (NM_014251)	SLC25A13 (-896)
chr2	228678143	228678643	cg25384507	promoter-TSS (NM_001130046)	promoter-TSS (NM_001130046)	CCL20 (-177)
chr6	158191988	158192488	cg25441252	Intergenic	Intergenic	SNX9 (-52058)
chr6	42188586	42189086	cg25449879	Intergenic	Intergenic	MRPS10 (-3234)
chr4	74593445	74593945	cg25565014	Intergenic	Intergenic	IL8 (-12528)
chr9	5586986	5587486	cg25590403	Intergenic	Intergenic	KIAA1432 (-41883)
chr9	110086005	110086505	cg25659983	exon (NM_002874, exon 8 of 10)	exon (NM_002874, exon 8 of 10)	RAD23B (+40696)
chr14	70151910	70152410	cg25976515	intron (NM_014734, intron 2 of 5)	intron (NM_014734, intron 2 of 5)	SRSF5 (-41457)
chr9	120550076	120550576	cg26098824	Intergenic	Intergenic	TLR4 (+83677)
chr10	27069863	27070363	cg26142490	intron (NM_001012750, intron 2 of 10)	HERVL40-int|LTR|ERVL	ABI1 (+79751)
chr13	27586577	27587077	cg26217085	Intergenic	L1MA9|LINE|L1	USP12 (+159206)
chr5	54131444	54131944	cg26223797	Intergenic	Intergenic	ESM1 (+149797)
chr3	156410916	156411416	cg26224533	intron (NM_001184717, intron 2 of 5)	intron (NM_001184717, intron 2 of 5)	TIPARP (+18533)
chr1	209806595	209807095	cg26273198	intron (NM_001017402, intron 5 of 21)	intron (NM_001017402, intron 5 of 21)	LAMB3 (+17834)
chr16	70820361	70820861	cg26324464	intron (NM_018052, intron 1 of 18)	intron (NM_018052, intron 1 of 18)	VAC14 (+14453)
chr1	160642465	160642965	cg26537640	Intergenic	Intergenic	SLAMF1 (-25631)
chr2	228678185	228678685	cg26613203	promoter-TSS (NM_001130046)	promoter-TSS (NM_001130046)	CCL20 (-135)
chr22	30601583	30602083	cg26689491	Intergenic	Intergenic	LIF (+41007)
chr2	237881188	237881688	cg26736436	Intergenic	Intergenic	COPS8 (-112517)
chr3	194293010	194293510	cg26767081	Intergenic	Intergenic	ATP13A3 (-74168)
chr6	20498207	20498707	cg26818320	Intergenic	Intergenic	CDKAL1 (-36231)
chr14	70097108	70097608	cg26947583	intron (NM_014734, intron 1 of 5)	L2c|LINE|L2	KIAA0247 (+19046)
chr15	66866100	66866600	cg27027036	Intergenic	Intergenic	LCTL (-8516)
chr2	216767891	216768391	cg27278247	Intergenic	LTR87|LTR|ERVL?	MREG (+110205)
chr6	12370026	12370526	cg27424960	Intergenic	Intergenic	EDN1 (+79681)
chr3	171500775	171501275	cg27499660	intron (NM_001130081, intron 1 of 25)	L2|LINE|L2	PLD1 (+27259)
chr17	67172622	67173122	cg27652723	intron (NM_080282, intron 23 of 39)	intron (NM_080282, intron 23 of 39)	ABCA6 (-34858)

## Sheet: Hyper- CpGs
# Differentially Methylated CpGs from the Hyper- Cluster (Figure 1C). Genomic coordinates were generated in the hg19 genome.
Chr	Start	End	Name	Annotation	Detailed Annotation	Closest TSS (distance)
chr12	105064778	105065278	cg00608661	intron (NM_018413, intron 2 of 2)	intron (NM_018413, intron 2 of 2)	CHST11 (+214278)
chr19	11688403	11688903	cg01524690	promoter-TSS (NM_001611)	promoter-TSS (NM_001611)	ACP5 (+1141)
chr6	20463440	20463940	cg01592949	intron (NM_001243076, intron 1 of 6)	L1MEc|LINE|L1	E2F3 (+61293)
chr14	89774698	89775198	cg01775490	intron (NM_001085471, intron 3 of 6)	intron (NM_001085471, intron 3 of 6)	FOXN3 (+310526)
chr12	9268415	9268915	cg02215627	5' UTR (NM_000014, exon 1 of 36)	5' UTR (NM_000014, exon 1 of 36)	A2M (+88)
chr2	120187191	120187691	cg04987536	Intergenic	Intergenic	TMEM37 (-2004)
chr19	17206031	17206531	cg08595574	intron (NM_004145, intron 1 of 39)	L1MB5|LINE|L1	MYO9B (+19691)
chr19	11688353	11688853	cg08710786	promoter-TSS (NM_001611)	promoter-TSS (NM_001611)	ACP5 (+1191)
chr11	121343726	121344226	cg10037094	intron (NM_003105, intron 2 of 47)	intron (NM_003105, intron 2 of 47)	SORL1 (+21065)
chr19	11688388	11688888	cg11417426	promoter-TSS (NM_001611)	promoter-TSS (NM_001611)	ACP5 (+1156)
chr1	150781184	150781684	cg11946165	promoter-TSS (NM_000396)	promoter-TSS (NM_000396)	CTSK (-636)
chr19	17190009	17190509	cg12229979	intron (NM_004145, intron 1 of 39)	intron (NM_004145, intron 1 of 39)	MYO9B (+3669)
chr19	11688224	11688724	cg12388887	promoter-TSS (NM_001611)	promoter-TSS (NM_001611)	ACP5 (+1320)
chr14	69035634	69036134	cg13075942	intron (NM_001321818, intron 10 of 10)	intron (NM_001321818, intron 10 of 10)	ZFP36L1 (+224073)
chr12	6174940	6175440	cg14183760	intron (NM_000552, intron 10 of 51)	intron (NM_000552, intron 10 of 51)	VWF (+58651)
chr16	10926017	10926517	cg14511269	Intergenic	Intergenic	TVP23A (-13626)
chr5	86298308	86298808	cg14575783	Intergenic	ERV3-16A3_I-int|LTR|ERVL	RASA1 (-265147)
chr18	66507634	66508134	cg14739645	intron (NM_001093729, intron 5 of 9)	intron (NM_001093729, intron 5 of 9)	CCDC102B (+42568)
chr2	10130922	10131422	cg15721852	intron (NM_198182, intron 10 of 15)	intron (NM_198182, intron 10 of 15)	GRHL1 (+39346)
chr19	52292223	52292723	cg17707797	Intergenic	MLT1A0-int|LTR|ERVL-MaLR	FPR3 (-5943)
chr3	152965728	152966228	cg18347050	Intergenic	Intergenic	RAP2B (+85950)
chr10	49860260	49860760	cg18484278	promoter-TSS (NM_001256025)	promoter-TSS (NM_001256025)	ARHGAP22 (-47514)
chr11	124972512	124973012	cg19015143	intron (NM_001258238, intron 1 of 4)	MIRb|SINE|MIR	TMEM218 (+443)
chr1	9222736	9223236	cg19448908	intron (NR_132742, intron 1 of 1)	intron (NR_132742, intron 1 of 1)	GPR157 (-33758)
chr14	23624528	23625028	cg21380590	promoter-TSS (NR_049767)	promoter-TSS (NR_049767)	SLC7A8 (+28071)
chr9	73192006	73192506	cg23034206	intron (NM_001366143, intron 21 of 25)	MIRb|SINE|MIR	KLF9 (-162717)
chr19	1150976	1151476	cg25623827	intron (NM_014963, intron 2 of 31)	intron (NM_014963, intron 2 of 31)	SBNO2 (+23056)
chr12	113853786	113854286	cg26325685	Intergenic	MER20|DNA|hAT-Charlie	SDSL (-6006)
chr5	39542016	39542516	cg27472571	Intergenic	Intergenic	DAB2 (-116995)
