# Supplementary material for: JAK2-STAT Epigenetically Regulates Tolerized Genes in Monocytes in the First Encounter With Gram-Negative Bacterial Endotoxins in Sepsis
Source: Front Immunol. 2021 Nov 17;12:734652. doi: 10.3389/fimmu.2021.734652 (PMC8635809; doi:10.3389/fimmu.2021.734652)
Supplement: Supplementary file 6 [file Table_2.xls]

## Sheet: LPS-upregulated
# LPS-treated monocytes vs non-treated monocytes RNA-seq data. Negative values of LogFC indicate a lower expression in LPS-treated monocytes. Statistic data from DESeq2 package is shown.
LogFC (LPS – Ø)	lfcSE	pvalue	padj	hgnc_symbol	baseMean
1.00071	0.490711	0.00282648	0.00892611	USP18	49.7907
1.00087	0.264556	1.005e-05	5.26275e-05	DLEC1	43.0265
1.00106	0.214264	1.90773e-07	1.33774e-06	BCL9L	3947.49
1.00247	0.289931	3.53426e-05	0.000168366	NLGN2	88.5925
1.00253	0.588896	0.00617204	0.0179145	MEIS1	9.74242
1.00268	0.189676	7.85349e-09	6.83756e-08	RCN3	1233.65
1.00268	0.167715	1.39799e-10	1.53685e-09	CARD16	542.357
1.00341	0.112682	3.11962e-20	1.02831e-18	ZNF160	1536.16
1.00345	0.108714	1.56443e-21	5.73473e-20	CTDSP2	12493.6
1.00434	0.0769108	3.05947e-40	5.12184e-38	IFNAR2	5058.2
1.00551	0.0841039	3.30944e-34	3.74266e-32	RYBP	3373.13
1.00596	0.197728	2.25955e-08	1.8343e-07	SLC41A2	2383.53
1.00612	0.460874	0.00193207	0.00635978	SIK1B	624.375
1.00827	0.182213	1.92183e-09	1.80716e-08	CALML4	580.435
1.00886	0.146306	3.18766e-13	4.96886e-12	HLA-F	4426.94
1.00895	0.791821	0.0141773	0.0371623	ENOX1	5.19749
1.00958	0.213683	1.42534e-07	1.02517e-06	SELPLG	4724.45
1.01028	0.346467	0.00022617	0.000923132	TAFA2	43.879
1.01205	0.116937	2.79074e-19	8.36867e-18	LATS2	2695.79
1.01227	0.115581	1.11765e-19	3.50476e-18	TLE4	3529.6
1.0127	0.350198	0.000242473	0.000982322	LGALS3BP	771.623
1.01575	0.489433	0.00247207	0.00792143	JAKMIP3	16.2279
1.01673	0.702253	0.0100894	0.0275791	SRSF12	10.5408
1.01709	0.203175	3.3198e-08	2.6317e-07	IFIT5	819.688
1.01808	0.119581	9.29386e-19	2.64875e-17	FURIN	13015.1
1.01951	0.218971	1.92164e-07	1.3466e-06	NAIP	577.035
1.01983	0.259177	5.02425e-06	2.77745e-05	BANK1	217.094
1.02012	0.173327	2.29909e-10	2.46874e-09	ATAD5	317.083
1.02017	0.108724	3.43984e-22	1.33701e-20	CASC4	3777.38
1.02131	0.219126	1.86322e-07	1.31085e-06	PSRC1	164.566
1.02131	0.116678	1.12241e-19	3.51451e-18	USB1	3874.22
1.02138	0.191693	5.78599e-09	5.12566e-08	BNIP3L	10996.7
1.02164	0.22102	2.24328e-07	1.55458e-06	CYFIP2	1576.3
1.02212	0.194724	8.90598e-09	7.67843e-08	ITGAV	3890.11
1.02508	0.150413	5.23947e-13	7.94554e-12	SIRPB1	2524.45
1.02574	0.213698	9.20265e-08	6.81021e-07	EPOR	348.636
1.02755	0.124775	9.55568e-18	2.4596e-16	PILRA	5873.15
1.0285	0.274176	1.03285e-05	5.3941e-05	PLEKHG1	58.6355
1.029	0.355478	0.000227493	0.000927642	VLDLR	88.6794
1.02906	0.177216	3.5651e-10	3.72287e-09	TCP11L2	580.217
1.03095	0.218147	1.30381e-07	9.44794e-07	ADCY4	514.087
1.03347	0.101732	1.51121e-25	8.11357e-24	WAS	4308.83
1.0347	0.157485	2.70096e-12	3.71203e-11	ELL	3235.42
1.03488	0.112761	2.22815e-21	8.05659e-20	BRD3	1953.4
1.03519	0.230054	3.82907e-07	2.55684e-06	SELENOM	121.24
1.03555	0.129471	6.53263e-17	1.5364e-15	RARA	6548.23
1.03578	0.163765	1.36434e-11	1.71437e-10	LILRB3	5181.27
1.03609	0.199478	1.13612e-08	9.65817e-08	RNF145	4494.57
1.03639	0.142887	2.13641e-14	3.83309e-13	NF1	2885.41
1.03837	0.150969	3.18777e-13	4.96886e-12	SLC43A2	11441.3
1.03892	0.511978	0.00259637	0.00826739	FCN1	26484.3
1.0391	0.232499	4.3563e-07	2.88624e-06	LMNTD2	136.233
1.03999	0.221804	1.51235e-07	1.0819e-06	DENND1A	2456.33
1.04042	0.267291	5.55893e-06	3.0516e-05	PCNA	1632.79
1.04151	0.160653	4.71075e-12	6.29502e-11	TMEM9	552.535
1.04156	0.222009	1.48333e-07	1.06329e-06	KIF11	74.4413
1.04255	0.138029	2.15949e-15	4.27892e-14	SRA1	2110.93
1.04301	0.189932	2.12524e-09	1.99052e-08	DPYD	6067.67
1.04314	0.163543	9.33135e-12	1.20239e-10	H6PD	3511.67
1.04394	0.13147	1.00768e-16	2.32873e-15	IL13RA1	10059.5
1.04457	0.920637	0.016312	0.0419714	NUTM2B	4.44854
1.04485	0.201816	1.20144e-08	1.01931e-07	RFLNB	3426.95
1.04629	0.187516	1.26526e-09	1.21723e-08	RPGR	840.876
1.04678	0.209068	2.9421e-08	2.35069e-07	SLC25A19	1289.75
1.0513	0.14101	4.39367e-15	8.43085e-14	ARHGAP27	5014.7
1.05181	0.249064	1.28366e-06	7.8651e-06	LAMC1	1185.75
1.05251	0.207354	2.00276e-08	1.63961e-07	SOWAHC	1445.42
1.0528	0.347836	0.000136311	0.000581249	AASS	31.3517
1.05318	0.0891326	1.42763e-33	1.54862e-31	RIN2	3985.39
1.05401	0.136189	4.81724e-16	1.0335e-14	RAB31	12821.7
1.05537	0.186112	7.19078e-10	7.17088e-09	VAV3	2542.67
1.05607	0.181729	3.11425e-10	3.27782e-09	FES	2415.45
1.05644	0.252251	1.47494e-06	8.96219e-06	C17orf75	273.601
1.05645	0.289586	1.40699e-05	7.19604e-05	MAPRE3	401.648
1.05707	0.170549	2.83064e-11	3.40976e-10	F8	180.254
1.0571	0.337358	9.35019e-05	0.000411668	HPSE	1931.75
1.05772	0.242425	6.65635e-07	4.27684e-06	PCNX1	4876.4
1.05791	0.208171	1.89953e-08	1.56111e-07	ARMC2	184.001
1.05821	0.520176	0.00242975	0.00779874	ADORA2A	52.4327
1.05895	0.421941	0.000671482	0.00246612	CHST2	1676.63
1.05939	0.983107	0.0170811	0.0436702	GXYLT2	4.8711
1.06058	0.278086	7.14473e-06	3.83887e-05	CPT1B	93.7623
1.0607	0.969582	0.0166514	0.0427052	ADGRG3	252.979
1.06228	0.702106	0.00791218	0.0222898	TSPAN7	14.5449
1.06311	0.437989	0.000840001	0.0030183	MN1	822.18
1.06321	0.16048	1.65539e-12	2.34949e-11	SMAP2	8153.96
1.06347	0.428266	0.000715144	0.00261294	LRRC46	17.6484
1.0648	0.301727	2.16685e-05	0.000107238	RGS2	14428.3
1.06548	0.462962	0.00118349	0.00410007	BTBD8	14.9682
1.06686	0.440654	0.000845389	0.0030356	IL18R1	64.8719
1.06691	0.235376	2.9059e-07	1.9745e-06	KIF3C	181.589
1.06709	0.183305	2.80409e-10	2.97791e-09	WDR76	144.311
1.06789	0.271224	4.17595e-06	2.34694e-05	HSH2D	458.677
1.069	0.087684	1.41189e-35	1.7975e-33	SMCO4	1066.67
1.069	0.198649	3.57096e-09	3.25707e-08	CASTOR3	302.737
1.06989	0.287247	9.9156e-06	5.19901e-05	ZNF469	289.884
1.07082	0.231755	1.87869e-07	1.31955e-06	BEX3	231.146
1.07083	0.180671	1.45697e-10	1.59838e-09	STOM	5244.58
1.0709	0.164941	3.91825e-12	5.27586e-11	METRNL	4738.39
1.071	0.196249	2.31091e-09	2.15682e-08	TNIP1	7723.48
1.07113	0.280987	6.93484e-06	3.73932e-05	ZNF467	1167.52
1.07123	0.144284	5.12117e-15	9.73022e-14	IVNS1ABP	19620.2
1.07268	0.216905	3.66553e-08	2.87722e-07	TAP1	3164.59
1.07373	0.43553	0.000730346	0.00266253	AK4	563.842
1.07419	0.600171	0.00419784	0.0127391	MYCBPAP	14.8288
1.07529	0.268748	3.1055e-06	1.77537e-05	PTGER4	3382.91
1.07725	0.213737	2.19986e-08	1.78721e-07	CACNB1	350.079
1.07822	0.264282	2.1911e-06	1.28795e-05	STX1B	79.2368
1.07949	0.399416	0.000354581	0.00139091	CFAP58	28.1579
1.07972	0.397632	0.000340724	0.0013415	PDE4D	1881.5
1.08114	0.433516	0.000658127	0.00242503	UHRF1	34.2746
1.08179	0.135367	5.68085e-17	1.34052e-15	IL1RAP	880.582
1.0826	0.143692	2.11408e-15	4.19678e-14	PSTPIP1	3275.26
1.08275	0.491071	0.00146212	0.00496028	S1PR3	275.62
1.08378	0.181405	1.03461e-10	1.15834e-09	NRP1	8817.83
1.08449	0.624073	0.00460884	0.0138559	SLC45A1	11.4212
1.08557	0.37429	0.000186242	0.00077232	KIAA1211L	49.9348
1.08811	0.187824	3.05795e-10	3.22335e-09	RBPJ	12793.4
1.08907	0.181352	8.37128e-11	9.47126e-10	NLRP1	5364.22
1.09146	0.135416	3.11674e-17	7.61666e-16	CCL3	5097.46
1.09189	0.457186	0.000862757	0.00309327	PFKFB1	15.7495
1.09379	0.159184	2.66586e-13	4.19532e-12	DEF6	2946.73
1.09385	0.157655	1.65907e-13	2.67223e-12	RUNX2	560.816
1.09492	0.391928	0.000254761	0.00102682	AEN	709.86
1.09688	0.17711	2.49013e-11	3.02011e-10	SATB1	3381
1.09866	0.255252	7.51084e-07	4.77965e-06	PLCD3	397.392
1.0995	0.167752	2.31119e-12	3.20536e-11	ARMT1	2442.69
1.10099	0.190116	2.94521e-10	3.11533e-09	BRD8	1661.2
1.101	0.241917	2.3492e-07	1.62111e-06	MAN1C1	371.194
1.10127	0.225485	4.51605e-08	3.50039e-07	CEBPB	9070.12
1.10156	1.02993	0.0156623	0.0405352	PRSS57	3.34446
1.10387	1.35333	0.0186132	0.0471113	SEC14L5	2.2303
1.10618	0.168287	1.98144e-12	2.78068e-11	TNFAIP8	4182.81
1.10626	0.209186	5.18449e-09	4.62557e-08	TSHZ3	798.591
1.10643	1.32559	0.0185519	0.046973	SPAG6	2.14457
1.10725	0.47703	0.00099722	0.00352308	CLEC1A	53.2874
1.10974	0.376475	0.000148044	0.000626008	H2BC21	239.019
1.11044	0.124979	2.36001e-20	7.87695e-19	PREX1	16263.5
1.11049	0.86963	0.0111171	0.0300753	GRIK5	12.3265
1.1114	0.379667	0.000157555	0.000663202	TOGARAM2	167.098
1.11209	0.225246	3.30156e-08	2.6192e-07	ASGR1	396.165
1.11307	0.299264	8.74045e-06	4.61806e-05	FFAR2	341.5
1.11322	0.399984	0.000249401	0.00100655	ZNF395	1778.52
1.1149	0.197921	7.1142e-10	7.09784e-09	DYNC2H1	114.562
1.1149	0.582281	0.00281654	0.00890136	H2BC18	32.1567
1.11573	0.538227	0.00189078	0.00623543	MCF2	18.9649
1.11609	0.871117	0.0108974	0.0295446	PRTFDC1	5.49519
1.11753	0.112609	1.14317e-24	5.66546e-23	SSH2	4939.27
1.11781	0.156994	4.07228e-14	7.09678e-13	SEPTIN10	1576.45
1.11899	0.375041	0.000127774	0.00054737	CIT	27.1829
1.11902	1.24742	0.0177293	0.0451591	SIGLECL1	2.2368
1.12128	0.468864	0.000788116	0.00284678	XCR1	73.3984
1.12201	1.17591	0.0169505	0.0433779	PRSS8	2.64661
1.12291	0.342742	4.5717e-05	0.000213249	MFAP5	183.848
1.12314	0.174391	4.50874e-12	6.03655e-11	SCRN1	1239.1
1.12344	0.105635	6.84951e-28	4.4671e-26	SMARCD3	1792.42
1.12365	0.109462	3.41429e-26	1.94614e-24	FAM168A	2093.26
1.12538	0.682797	0.00510759	0.015192	TEPP	8.30871
1.12645	1.14465	0.0163293	0.0420058	C19orf84	2.34789
1.12709	0.358517	7.21874e-05	0.000325233	CD300A	4244.4
1.12715	0.280062	2.34649e-06	1.37321e-05	NT5DC2	1437.24
1.12834	0.130902	2.32175e-19	7.09236e-18	CBX7	964.233
1.12951	0.139674	2.14323e-17	5.31086e-16	PIK3AP1	21963.6
1.12973	0.104345	8.33674e-29	5.88862e-27	DENND5A	10052.9
1.13181	0.569529	0.00225723	0.00730567	C11orf65	9.20044
1.13254	0.259092	4.9066e-07	3.22172e-06	PATL2	374.33
1.13442	0.114643	1.42216e-24	6.93499e-23	MYO15B	5706.24
1.13443	0.309298	1.00152e-05	5.24724e-05	LRRC63	48.6134
1.13525	0.116876	8.63705e-24	3.85782e-22	PGS1	3176.52
1.13581	0.236718	6.16461e-08	4.68092e-07	RPS27L	3950.25
1.13584	0.289955	3.59772e-06	2.03868e-05	AMPD3	4524.52
1.13866	0.701758	0.00524154	0.0155491	TINCR	12.7902
1.13899	0.825529	0.0086407	0.0240741	CREG2	8.57411
1.13915	0.232573	3.66604e-08	2.87722e-07	SOD2	93808.5
1.13946	0.136489	2.30948e-18	6.31129e-17	FAM234B	494.2
1.14	0.300821	6.02308e-06	3.28603e-05	ATP6AP1L	79.7781
1.1402	0.228566	2.28696e-08	1.85443e-07	CYSLTR1	363.801
1.14086	0.13969	1.05366e-17	2.70555e-16	ZC3H12A	2553.76
1.1411	0.140019	1.21717e-17	3.09549e-16	EVI2A	4118.98
1.14239	0.175667	2.75929e-12	3.7873e-11	ARHGAP18	8190.53
1.14255	0.132716	2.41044e-19	7.3327e-18	IFT57	409.23
1.14278	0.454435	0.000520745	0.00196933	GAREM2	23.9909
1.14299	1.00437	0.0129806	0.0343814	ASMT	15.2378
1.14486	0.160794	3.6659e-14	6.43076e-13	ABCA7	2249.42
1.14724	0.436603	0.000366856	0.00143456	CDCP1	414.685
1.1483	1.07217	0.0140815	0.0369568	DNAH11	2.89558
1.14872	0.238386	5.31081e-08	4.06863e-07	TRIM7	107.491
1.14921	0.254458	2.34403e-07	1.61849e-06	TMEM52B	116.038
1.14984	0.209393	1.41748e-09	1.35205e-08	CSF2RA	4984.52
1.15005	0.118976	1.29287e-23	5.65589e-22	CDC42EP4	901.488
1.15134	0.142205	1.81723e-17	4.55078e-16	IL10RA	32334.9
1.15182	0.104284	6.84124e-30	5.21332e-28	PTPN2	3694.47
1.15255	1.28499	0.0163481	0.0420439	CCL15	2.22717
1.15555	0.731246	0.00553351	0.0162925	NIM1K	8.85051
1.1559	0.150883	5.90525e-16	1.25176e-14	RNF213	18364.1
1.15604	0.894744	0.00979717	0.0268667	PLIN5	59.3591
1.15657	0.302157	4.88602e-06	2.70666e-05	CDKN2C	119.523
1.15824	0.177275	2.12065e-12	2.96236e-11	C15orf39	7667.52
1.15966	0.214288	2.14925e-09	2.01212e-08	TTC30B	71.1034
1.15982	0.0696764	8.33106e-64	5.71376e-61	ATP2C1	5592.63
1.16375	1.03712	0.0127006	0.0337449	TMEM150C	4.34923
1.16526	0.206233	5.35133e-10	5.44898e-09	SCN1B	248.05
1.16527	0.242171	5.19973e-08	3.99535e-07	CCNG2	2534.33
1.1664	0.173976	6.43812e-13	9.58145e-12	SLC6A8	640.176
1.16764	0.152868	6.7419e-16	1.41525e-14	EAF1	8038.11
1.16898	0.194845	6.42185e-11	7.38426e-10	EIF2AK2	3622.88
1.17097	0.57811	0.00186429	0.00615954	TSNAXIP1	12.239
1.17345	0.155962	1.59866e-15	3.21258e-14	SKIL	4503.58
1.17423	0.254243	1.31698e-07	9.53037e-07	FAM13A	1686.92
1.17647	0.232685	1.41442e-08	1.1905e-07	RINL	241.674
1.17702	0.257297	1.61577e-07	1.14816e-06	NR4A1	1954.12
1.17729	0.19765	8.14024e-11	9.23531e-10	ULK1	5057.64
1.17802	0.203824	2.37762e-10	2.54407e-09	KCNJ2	382.701
1.17934	0.897965	0.00897253	0.0248846	RHBDL3	49.8237
1.17956	0.164504	2.22815e-14	3.98761e-13	APOBEC3C	1750.47
1.18003	0.860164	0.00803158	0.0225723	ACSS3	8.18779
1.18189	0.210323	6.04723e-10	6.10495e-09	DLG5	193.717
1.18385	0.193244	2.75678e-11	3.33022e-10	SBNO2	4732.85
1.18478	0.434892	0.000246041	0.00099488	PLEKHA4	25.9405
1.18511	0.280575	8.09076e-07	5.12568e-06	PDK1	1352.26
1.18605	0.207022	3.12466e-10	3.28715e-09	BRCA2	435.3
1.18643	0.153889	3.59491e-16	7.86331e-15	LAT2	3395.57
1.18781	0.338571	1.58523e-05	8.02082e-05	ZNF404	30.7389
1.18805	0.217349	1.43238e-09	1.36565e-08	PPP2R5B	575.136
1.18884	0.266133	2.60069e-07	1.78193e-06	CACNB3	115.806
1.1897	0.120468	1.39585e-24	6.82232e-23	RASGRP4	1926.26
1.19007	0.106246	1.02236e-30	8.26478e-29	IRF9	954.152
1.19032	0.181468	1.58719e-12	2.25419e-11	SPATA6	187.092
1.1913	0.943474	0.00957778	0.026333	SKOR1	9.55228
1.19172	0.22509	3.70487e-09	3.36765e-08	ERBB2	65.4354
1.19217	0.211493	5.27138e-10	5.37787e-09	KDM7A	8108.72
1.19235	0.369335	4.42415e-05	0.000207048	NEU4	233.886
1.19431	0.199103	5.91916e-11	6.82469e-10	FANCD2	400.843
1.19441	0.785862	0.00578755	0.0169442	RGMA	12.461
1.20052	0.272159	3.26416e-07	2.20595e-06	FJX1	79.9501
1.20073	0.181141	9.56888e-13	1.3925e-11	PLD2	3332.29
1.20134	0.731813	0.00438042	0.0132384	BNIP3	855.837
1.20184	0.295557	1.54476e-06	9.35436e-06	ARAP3	928.417
1.20198	0.173836	1.30612e-13	2.12955e-12	BAHCC1	203.961
1.20262	0.28372	7.16818e-07	4.57529e-06	AATK	614.755
1.2028	1.20276	0.0135509	0.0357318	EYA4	6.34989
1.20401	0.396784	8.45534e-05	0.000376086	THAP10	22.8592
1.20479	0.260346	1.14249e-07	8.35876e-07	CASTOR2	70.6605
1.2079	0.234799	7.9629e-09	6.9243e-08	GAS8	125.47
1.20997	0.280001	4.8113e-07	3.16991e-06	B4GALT6	70.3949
1.21206	0.390956	6.59597e-05	0.000298912	PCBP3	42.1687
1.21265	0.488344	0.000478282	0.00182497	ABLIM3	197.986
1.21286	0.183083	9.44148e-13	1.37584e-11	ANTXR2	2358.38
1.21383	0.3533	1.94254e-05	9.69717e-05	P2RY6	710.485
1.21474	1.1858	0.0128823	0.0341466	LGI2	4.83143
1.21604	0.2296	3.38763e-09	3.10183e-08	ARL4C	8265.81
1.21741	0.154513	8.38075e-17	1.95806e-15	LMO2	3075.15
1.21778	0.176597	1.41214e-13	2.29188e-12	TMEM107	305.448
1.22203	0.792622	0.00521833	0.0154932	NEURL3	15.4344
1.22273	0.173921	5.30978e-14	9.08947e-13	SECTM1	2075.85
1.22395	0.497896	0.000501097	0.00190043	SMIM5	27.1381
1.22409	0.211511	1.94597e-10	2.1023e-09	RPGRIP1	98.7768
1.22442	0.206462	8.1521e-11	9.24383e-10	PRC1	206.172
1.22563	0.356833	1.88798e-05	9.44033e-05	FAM177B	46.1984
1.22594	0.1688	9.5898e-15	1.78069e-13	FANCI	509.718
1.22769	0.816491	0.00559093	0.0164479	MYLK3	8.2577
1.22789	0.127678	1.56646e-23	6.74178e-22	PRKD2	1687.66
1.22965	0.198626	1.56801e-11	1.95184e-10	ASF1B	142.258
1.23093	0.162186	7.8702e-16	1.63726e-14	GBGT1	2043.22
1.23133	0.405344	7.78865e-05	0.000348546	SEMA6B	3624.28
1.23433	0.161567	5.26994e-16	1.12494e-14	P4HA1	4453.66
1.23601	0.313946	2.44285e-06	1.42646e-05	H2AC6	365.669
1.23679	0.135065	1.21482e-21	4.49969e-20	CREBRF	3240.2
1.23682	0.144605	2.78255e-19	8.35591e-18	BTG3	1027.76
1.2372	0.129474	2.76184e-23	1.1559e-21	ZDHHC20	7322.45
1.24057	0.106708	6.40954e-33	6.6152e-31	PHC1	576.64
1.24107	1.5303	0.0128627	0.0341075	PGA5	2.53219
1.24163	0.149603	2.41134e-18	6.56434e-17	HNMT	3611.31
1.24341	0.165791	1.51094e-15	3.05653e-14	ZNF319	880.181
1.244	0.175847	3.60813e-14	6.33464e-13	NUAK2	1410.99
1.24403	1.18196	0.0117368	0.031551	CCDC87	3.6735
1.24498	0.180306	1.21284e-13	1.98662e-12	TBC1D9	4001.03
1.24532	0.205568	3.46185e-11	4.13265e-10	SLCO2B1	29779
1.24583	0.310494	1.72138e-06	1.03355e-05	AIM2	43.6607
1.24612	0.179026	8.1323e-14	1.3625e-12	PRDM1	2406.39
1.24744	0.300604	9.38564e-07	5.88291e-06	JAML	3802.12
1.24785	1.20663	0.011884	0.0318941	HBD	10.0067
1.24852	0.186901	5.7573e-13	8.66897e-12	CA13	100.411
1.25046	0.15695	3.68336e-17	8.91935e-16	ARHGAP19	772.763
1.25145	0.162969	3.66739e-16	8.00537e-15	LPAR1	941.838
1.25299	0.318727	2.39063e-06	1.39635e-05	PFKFB4	1865.68
1.25356	1.37827	0.0128391	0.0340578	CXCL11	5.00572
1.25357	0.292607	5.03336e-07	3.29985e-06	SLC24A4	909.514
1.25486	1.48421	0.0127333	0.0338107	C2CD4B	2.90826
1.25563	0.173718	1.12828e-14	2.07871e-13	PTGER2	2334.83
1.25625	1.40354	0.0127953	0.0339499	RAB3C	3.0239
1.25627	0.216274	1.55096e-10	1.69625e-09	CSF1R	22071.6
1.25748	0.164423	4.59914e-16	9.88376e-15	ARHGAP26	5106.34
1.25751	0.167182	1.22157e-15	2.4997e-14	TLR1	4069.28
1.25769	0.996002	0.00837367	0.0234192	GOLGA8Q	7.45417
1.25865	0.138115	1.7036e-21	6.22342e-20	TRIB1	5771.75
1.25961	0.101152	2.63118e-37	3.63256e-35	CMIP	4019.01
1.25979	0.299969	7.25907e-07	4.62635e-06	GPR84	865.013
1.26096	0.204685	1.7285e-11	2.13288e-10	RHOBTB3	397.586
1.26424	0.203634	1.26058e-11	1.59058e-10	MAGEF1	170.231
1.26584	0.19849	4.18723e-12	5.61671e-11	PHF21A	2896.5
1.26766	0.27981	1.52524e-07	1.08965e-06	GIMAP8	1456.99
1.26911	1.28492	0.0118734	0.0318696	ADRB1	26.2387
1.26965	0.357312	1.06817e-05	5.55671e-05	ENPP4	735.389
1.26984	0.225506	4.28547e-10	4.4182e-09	DYSF	2586.56
1.27025	0.459847	0.000176958	0.000737416	EBF1	22.1397
1.27129	0.478745	0.00024749	0.000999788	TNFSF4	30.407
1.27274	0.297113	4.79188e-07	3.15907e-06	CLSTN3	731.933
1.27338	0.261938	2.90305e-08	2.32124e-07	ADCY6	83.3526
1.27689	0.158745	1.82315e-17	4.56023e-16	SAMD9	1714.29
1.27885	0.144272	1.55667e-20	5.27014e-19	PDE4A	3546.84
1.27969	0.145245	2.51404e-20	8.35172e-19	MAML3	378.008
1.28155	0.962195	0.00706267	0.0202099	STAC	1255.64
1.28297	0.202521	5.26341e-12	6.98971e-11	SLC22A5	982.802
1.28347	0.225152	2.74201e-10	2.91635e-09	ZFP36	21517.5
1.2837	0.164377	1.18801e-16	2.72768e-15	TNFRSF1B	27478.2
1.28397	0.153795	1.39972e-18	3.92606e-17	SLC8A1	2229.61
1.28668	0.317056	1.2684e-06	7.77833e-06	BTBD11	243.652
1.28723	0.234167	8.88166e-10	8.75442e-09	BST1	1707.92
1.29049	0.523735	0.000424816	0.00163742	TBX6	21.6317
1.29171	0.586035	0.000889961	0.00317901	P3H2	24.4472
1.29185	0.110099	1.54749e-33	1.66167e-31	QSOX1	8039.28
1.29421	0.25276	7.06147e-09	6.18599e-08	RFX2	449.407
1.29593	0.199318	1.68473e-12	2.38635e-11	RTN2	420.041
1.2969	0.0846433	9.11234e-55	3.4596e-52	ACVR1B	2650.36
1.29956	0.299118	3.38091e-07	2.27906e-06	STX1A	861.94
1.30052	1.38428	0.0114337	0.0308297	CYP2C8	1.93321
1.3011	0.304941	4.82099e-07	3.17531e-06	TMPRSS13	65.3861
1.30479	0.643774	0.00139431	0.00475148	ADAMDEC1	9933.84
1.30485	0.513205	0.000325805	0.00128706	NEURL2	29.7288
1.30565	0.202495	2.35472e-12	3.26148e-11	PARP9	2828.5
1.30767	0.45684	0.000117671	0.000508393	ARHGAP20	52.1055
1.30835	0.220863	6.67369e-11	7.66969e-10	ST3GAL1	12883.2
1.30878	0.355126	5.76103e-06	3.1544e-05	ADAMTS13	28.6627
1.31017	0.502462	0.000264187	0.00106239	ITPKA	14.9977
1.3107	0.49925	0.000249723	0.00100766	DEPP1	22.4533
1.31267	0.135114	4.66307e-24	2.13207e-22	PHC2	5926.87
1.31276	0.423502	5.1879e-05	0.000239842	FLT3	98.3836
1.31404	1.69412	0.00988777	0.0270942	HCRTR1	2.60033
1.31928	0.35983	6.07264e-06	3.31052e-05	IGFBP4	212.247
1.32054	0.211123	8.04087e-12	1.04433e-10	FOS	63593.7
1.32103	0.334034	1.82896e-06	1.0929e-05	TXNIP	43721
1.32628	0.546361	0.000439941	0.00168986	SLAMF9	204.607
1.32654	0.716351	0.00208366	0.00679772	GLIS2	53.7177
1.32919	0.316201	6.01286e-07	3.89043e-06	NYNRIN	34.8033
1.33065	1.2869	0.010025	0.0274315	E2F7	3.34278
1.33139	0.346746	2.90771e-06	1.67673e-05	CHRNE	46.6518
1.33258	0.636057	0.00110403	0.00385564	DLGAP3	14.4777
1.33477	0.367302	6.68484e-06	3.61829e-05	MBOAT2	517.505
1.33738	0.539131	0.000367767	0.00143733	CLEC4G	90.3215
1.33955	0.11195	8.62796e-35	1.00791e-32	PNPLA2	3809.29
1.33956	0.119537	6.19044e-31	5.12121e-29	RNF149	5360.25
1.34474	1.44002	0.0103969	0.0283431	TGM5	3.54389
1.34742	0.464602	9.56715e-05	0.00042035	S100B	48.3042
1.3498	0.389442	1.25024e-05	6.44711e-05	MLC1	57.8473
1.35063	0.433594	4.54652e-05	0.000212214	MPZL2	50.7995
1.3523	0.263001	5.48593e-09	4.88018e-08	SEMA4D	3962.73
1.35352	0.239363	3.03224e-10	3.19784e-09	CSF2RB	8468.92
1.35389	0.150415	3.74098e-21	1.33228e-19	ZNF292	3997.34
1.35815	0.241373	3.53753e-10	3.69771e-09	SESN2	1571.51
1.35982	0.351848	2.46606e-06	1.43804e-05	MYCL	950.817
1.36139	0.184604	2.87889e-15	5.61542e-14	B3GNT5	5292.38
1.364	0.510048	0.000192922	0.00079769	SLC24A3	20.4756
1.36511	0.327759	6.63073e-07	4.26295e-06	MMP17	117.985
1.36538	0.500729	0.000162886	0.000683194	TANC1	40.3435
1.36553	0.186189	3.87469e-15	7.48228e-14	ELK3	1967.31
1.36633	0.886678	0.00397334	0.0121184	ILDR1	11.3519
1.36677	0.155431	2.38357e-20	7.94312e-19	HIP1	2369.56
1.36908	0.16259	6.20659e-19	1.80025e-17	CDKN2D	1155.15
1.36914	0.210773	1.48006e-12	2.10768e-11	EGLN1	2040.16
1.36916	0.332886	8.29206e-07	5.24071e-06	LRRC61	55.278
1.36944	0.20634	5.7011e-13	8.60263e-12	KCNMB1	324.159
1.37021	0.502313	0.000160897	0.00067592	TSKS	24.0084
1.37062	0.252729	1.114e-09	1.08397e-08	TNFSF13	2408.09
1.3707	0.283265	2.59289e-08	2.08658e-07	AIF1	12296.5
1.37129	1.39467	0.00961317	0.02642	COL1A2	3.05517
1.37396	0.65897	0.00105125	0.00369614	H2BC11	12.8189
1.37497	0.336006	8.99226e-07	5.65802e-06	CTSL	64934.9
1.37596	0.545988	0.000303736	0.00120592	MGAM	60.3113
1.37806	0.37199	4.61124e-06	2.57052e-05	RHPN1	226.073
1.37848	0.297589	7.19969e-08	5.41084e-07	RHBDD2	2368.09
1.3788	0.263972	3.33952e-09	3.06173e-08	DDX58	921.002
1.3817	1.61983	0.00933694	0.0257642	TWIST1	2.07308
1.38313	0.192122	1.02319e-14	1.8966e-13	CD44	50392.2
1.3834	0.310912	1.72332e-07	1.21969e-06	TMEM63C	149.161
1.38389	0.901707	0.00390416	0.0119348	KRT36	7.12725
1.38467	1.43785	0.00944794	0.0260366	TMEM269	4.68842
1.38657	0.297119	5.97983e-08	4.54874e-07	JAG2	61.5833
1.38683	0.220932	6.04726e-12	7.9709e-11	GIMAP6	1007.14
1.38747	1.1257	0.00689917	0.019782	CCL7	331.716
1.39192	0.232295	3.65867e-11	4.35782e-10	LRRK2	3730.28
1.3926	1.01336	0.00531987	0.0157419	APOL4	198.155
1.39497	0.375812	4.33878e-06	2.4301e-05	NCF1	1070.25
1.3957	0.129652	7.53441e-29	5.39357e-27	TET2	5352.48
1.39602	0.125531	1.47412e-30	1.16945e-28	GCA	3727.09
1.39647	0.132134	6.24783e-28	4.09985e-26	RB1	5668.87
1.40665	0.143751	1.95794e-24	9.46087e-23	RAB34	1961.39
1.40686	0.146755	1.37694e-23	5.99899e-22	CXCL16	17002.9
1.4085	0.351045	1.19919e-06	7.38156e-06	GBP4	2067.53
1.41054	0.122017	9.51149e-33	9.67578e-31	ARID3B	1965.88
1.41084	0.8273	0.00254788	0.00813126	VWA3A	8.41039
1.41427	0.194962	6.48319e-15	1.21874e-13	TMEM71	449.113
1.41512	0.302253	5.2749e-08	4.04726e-07	LETM2	59.1908
1.41553	0.2312	1.55267e-11	1.93728e-10	CKB	320.529
1.41571	0.289566	1.84809e-08	1.52237e-07	LRP5	421.872
1.41636	0.317348	1.52384e-07	1.08902e-06	ITPR2	7785.84
1.41978	0.22985	1.09133e-11	1.39272e-10	VDR	2383.84
1.42129	0.203485	4.58007e-14	7.92326e-13	SMPDL3A	2176.43
1.42148	0.127115	7.15547e-31	5.87384e-29	VAMP4	1847.6
1.42796	0.676314	0.000892984	0.0031882	MRC1	47144.8
1.42821	0.670542	0.000849051	0.00304824	PRDM8	151.195
1.42886	0.233829	1.64086e-11	2.03657e-10	ANPEP	29247.2
1.42894	0.139227	1.49863e-26	8.82613e-25	MEGF9	4645.96
1.43099	0.246383	1.06035e-10	1.1859e-09	RBM44	230.697
1.43156	1.26279	0.00736765	0.0209445	SLC2A14	9.74314
1.43181	0.559897	0.000246346	0.000995924	FAM9B	13.873
1.4322	0.205802	5.42378e-14	9.26969e-13	ATP2A3	4554.28
1.43249	1.1478	0.00620961	0.0180113	EQTN	5.858
1.43378	0.0933804	4.58061e-55	1.80349e-52	CACNA2D4	828.55
1.43716	0.627937	0.000538887	0.00202963	AGRP	21.3955
1.43991	0.364377	1.47936e-06	8.9839e-06	PTGFRN	648.616
1.44218	0.669462	0.00077691	0.00281251	ABCB5	46.4999
1.44337	0.112768	2.30489e-39	3.55104e-37	N4BP1	5169.29
1.44538	0.103159	1.84469e-46	4.04329e-44	TIMP1	11992.4
1.44583	0.935192	0.00343094	0.010604	DRC7	7.19201
1.45048	0.446281	2.34628e-05	0.000115286	ANKRD37	175.756
1.452	0.151664	1.48966e-23	6.45042e-22	TNIK	2035.57
1.45275	0.276389	2.4758e-09	2.30061e-08	NOTCH4	78.4003
1.45394	0.738765	0.00124773	0.00429813	CLU	228.04
1.4542	0.412215	8.18751e-06	4.35078e-05	COL7A1	121.211
1.45502	0.128961	2.25364e-31	1.96925e-29	SLA	8525.23
1.45518	0.459473	3.14469e-05	0.000151368	RDH16	19.9503
1.45747	0.38219	2.58106e-06	1.49811e-05	HSD17B13	44.7746
1.45842	0.314711	6.25874e-08	4.74731e-07	OAS2	1441.14
1.45863	0.291719	9.73578e-09	8.35996e-08	CCL4	2346.6
1.45953	0.437092	1.66651e-05	8.40209e-05	ENO2	1620.13
1.45967	1.29966	0.00709419	0.020281	CCL13	665.761
1.46327	0.213543	1.1163e-13	1.83983e-12	PFKFB3	19442.7
1.46338	0.165788	1.56608e-20	5.29355e-19	PLAUR	15373.1
1.4639	0.258707	2.47485e-10	2.6441e-09	TBC1D30	580.757
1.46408	0.60126	0.000337946	0.00133156	FBXO24	13.1665
1.46453	0.215615	1.69656e-13	2.72848e-12	PAPLN	1363.7
1.46757	0.964784	0.00349031	0.0107703	DQX1	7.59238
1.46834	0.161244	1.22951e-21	4.54619e-20	TMEM30A	13563.2
1.46919	1.44056	0.00771468	0.0218008	CCDC184	2.22289
1.47028	0.225964	1.18823e-12	1.70927e-11	BBC3	495.284
1.47044	0.333684	1.83721e-07	1.29384e-06	GBP1	1683.98
1.47306	0.732737	0.00108531	0.00379769	WNT5B	25.0301
1.47349	0.250929	6.82515e-11	7.83106e-10	PER1	7027.71
1.47413	0.586907	0.000264643	0.00106383	TMC4	102.336
1.47544	0.421185	8.73802e-06	4.61792e-05	CD200	27.7255
1.47734	0.419263	8.04503e-06	4.28363e-05	CACNA1G	47.8609
1.47988	0.107867	1.07614e-44	2.26533e-42	C9orf72	5641.79
1.48046	0.278054	1.6433e-09	1.55766e-08	SH3PXD2B	5338.31
1.48069	0.21077	3.21655e-14	5.68471e-13	ATP8B3	121.764
1.48577	0.319521	5.59484e-08	4.2727e-07	MMP14	21804.3
1.48688	0.28998	4.78511e-09	4.30174e-08	SLC22A16	97.2918
1.48961	0.236817	4.86552e-12	6.4897e-11	RNF144B	4068.07
1.48976	0.499974	5.75022e-05	0.000263652	CLEC12B	141.199
1.49112	0.227886	9.13533e-13	1.33397e-11	IL15RA	274.795
1.4921	0.576881	0.000205116	0.000844333	CISH	1639.82
1.49246	0.87531	0.00223307	0.00723738	ISL2	7.23509
1.4927	0.285554	2.76929e-09	2.55879e-08	ASPHD2	292.895
1.49332	0.173126	9.17244e-20	2.90634e-18	YPEL2	4008.58
1.49664	0.305144	1.53124e-08	1.27819e-07	MYBL1	90.5766
1.49943	0.273138	6.35498e-10	6.38833e-09	CD1D	1860.03
1.50105	0.184534	5.9972e-18	1.57221e-16	PEAK3	221.998
1.50125	1.46886	0.00724001	0.0206373	IL36G	8.47318
1.50181	0.163278	5.20089e-22	1.98521e-20	SIGLEC14	2370.56
1.50222	0.0935237	6.5596e-60	3.48659e-57	UBALD2	1725.87
1.50796	0.268203	2.92977e-10	3.10054e-09	ANKLE1	164.916
1.50833	0.135267	9.98032e-31	8.09892e-29	CYTIP	8493.51
1.50925	0.349743	2.68364e-07	1.83412e-06	FCGR1B	102.257
1.51068	0.125309	2.54348e-35	3.144e-33	LYRM1	582.191
1.51094	0.388672	1.76593e-06	1.05702e-05	ACER2	44.0657
1.51423	0.316996	2.88787e-08	2.30997e-07	EFCAB12	85.4807
1.5239	0.198684	2.49659e-16	5.55229e-15	PNRC1	6842.75
1.52399	1.33386	0.00617584	0.0179231	FOXD4L1	2.74576
1.52406	0.426814	6.30231e-06	3.42519e-05	MB21D2	713.493
1.52412	0.274259	4.22821e-10	4.36177e-09	RAB37	260.772
1.52478	0.153826	5.22234e-25	2.66264e-23	CHN2	681.146
1.5266	0.391557	1.65387e-06	9.97529e-06	FOSB	10015.5
1.52698	0.350308	2.15373e-07	1.49789e-06	GLUL	152740
1.52713	0.219232	4.80229e-14	8.28746e-13	GPR132	816.155
1.53125	0.127737	5.87159e-35	6.97407e-33	SPTBN5	546.411
1.53377	0.126917	1.80797e-35	2.26113e-33	REC8	1577.67
1.53458	0.164888	1.87959e-22	7.42786e-21	CSRNP1	5874.63
1.53462	1.24004	0.00530493	0.0157021	COX6B2	18.5993
1.5359	0.184874	1.40166e-18	3.92632e-17	SYT11	839.545
1.53845	0.194117	3.28505e-17	8.00041e-16	TYMP	11999.7
1.53866	0.279446	5.61993e-10	5.69929e-09	PCOLCE	66.0284
1.53943	1.12291	0.00418994	0.0127188	SPATA9	3.69472
1.54013	0.240608	2.29344e-12	3.18586e-11	NAALADL1	77.4348
1.54146	0.455023	1.24734e-05	6.43369e-05	DAB2IP	14.8604
1.54224	0.223178	7.09339e-14	1.19408e-12	CATSPER1	245.486
1.54345	0.785481	0.00109774	0.0038355	CCR3	15.2888
1.54454	0.680374	0.000483299	0.00184163	PRSS27	10.2673
1.547	1.1599	0.00442835	0.0133681	TINAGL1	33.5231
1.55116	1.26462	0.00524866	0.0155659	C4orf47	5.76742
1.55619	0.551816	8.96477e-05	0.000396093	KIF14	15.5368
1.55626	0.182353	2.03335e-19	6.23824e-18	POU2F2	2874.4
1.55812	0.329886	3.64467e-08	2.86361e-07	CD209	2214.04
1.56117	0.127719	3.40171e-36	4.43704e-34	LYN	28580.8
1.56334	0.138529	2.25999e-31	1.96925e-29	METTL7A	2992.93
1.56601	0.221424	2.22565e-14	3.98649e-13	STAB1	48865.9
1.56605	0.91878	0.00200036	0.00655716	PPP1R17	17.1339
1.56639	0.138811	2.29012e-31	1.98736e-29	FOXO3	5201.62
1.56673	0.312201	8.02498e-09	6.97258e-08	CLDN7	149.137
1.56737	0.980621	0.00253229	0.00809	TMEM236	587.703
1.5812	0.183438	9.79392e-20	3.09403e-18	GABBR1	2274.89
1.58634	0.573261	0.000102562	0.000447482	RND1	16.6055
1.58718	0.336653	3.73842e-08	2.93077e-07	CASTOR1	73.3731
1.5885	0.208663	3.93268e-16	8.56689e-15	PLB1	429.655
1.59017	1.43204	0.00570773	0.0167451	MMP1	51.3032
1.59433	0.387915	6.27139e-07	4.04294e-06	JAK3	2009.28
1.59474	0.81729	0.00105746	0.00371063	INSM1	6.89029
1.59685	0.263581	2.04207e-11	2.4952e-10	CRYBB1	129.359
1.59832	0.218153	3.47536e-15	6.74791e-14	MS4A4A	6163.69
1.6007	0.541868	5.46123e-05	0.00025165	CDR2L	18.9857
1.60318	1.55484	0.0059347	0.0173226	FBXO39	3.68802
1.60348	0.165021	3.83534e-24	1.77268e-22	PIM2	1264.23
1.60979	0.151005	2.38173e-28	1.61783e-26	IER5	5604.46
1.61076	0.220878	4.50506e-15	8.62125e-14	SLC44A1	3916.84
1.61422	0.329712	1.48443e-08	1.24499e-07	CALHM6	194.623
1.61685	0.333757	1.92747e-08	1.58162e-07	ADAM12	40.7333
1.61872	0.177477	1.13024e-21	4.19373e-20	TLR8	4229.95
1.61935	0.390576	5.2653e-07	3.44554e-06	IL7	55.8349
1.624	0.107688	3.63973e-53	1.19053e-50	PELI2	2418.44
1.62563	0.222597	4.20446e-15	8.07507e-14	NDST2	287.307
1.62573	0.245645	5.41473e-13	8.20546e-12	RHOH	357.478
1.62763	0.385954	3.82128e-07	2.55321e-06	SIGLEC1	5614.44
1.63337	0.288962	2.36288e-10	2.53084e-09	BCL3	4030.48
1.63732	1.00214	0.00211726	0.00689043	VWA1	9.79331
1.63849	0.411395	1.05702e-06	6.55771e-06	NKG7	290.588
1.63858	0.248466	6.37917e-13	9.51104e-12	IL15	881.829
1.63933	0.795471	0.000751795	0.00273064	TMEM176A	4018.81
1.64191	0.471207	7.85495e-06	4.19277e-05	RAMP1	29.918
1.64452	0.404715	7.45342e-07	4.74453e-06	NXF3	32.4706
1.65165	0.756544	0.000534404	0.00201525	SPNS2	21.4067
1.65236	0.278864	4.67724e-11	5.49711e-10	MERTK	5555.33
1.65413	0.727991	0.000417137	0.00161162	CAMSAP3	11.0913
1.65427	1.26632	0.00392464	0.011987	ACY3	6.28808
1.65441	0.183471	3.04554e-21	1.09193e-19	ZHX2	912.978
1.65549	0.279942	5.02559e-11	5.87729e-10	ABTB2	148.16
1.66123	0.275604	2.50808e-11	3.04015e-10	PSTPIP2	4875.74
1.66518	0.671627	0.000227415	0.000927501	SORCS2	15.3646
1.67468	0.245278	1.3285e-13	2.16439e-12	HBEGF	6830.56
1.67766	0.303235	4.76138e-10	4.87629e-09	NFIL3	4246.18
1.67824	1.31514	0.00397162	0.0121149	NACAD	3.72702
1.67937	0.795013	0.000624366	0.00231387	ARHGEF37	9.63368
1.68138	0.234911	1.28253e-14	2.34664e-13	IGF2BP2	664.81
1.6841	0.115812	1.25771e-49	3.34251e-47	FLOT1	7679.82
1.68503	0.350761	2.33911e-08	1.89455e-07	PDCD1LG2	502.91
1.6862	0.472492	5.51523e-06	3.03152e-05	EDNRB	233.683
1.69268	0.403033	4.02411e-07	2.67961e-06	MCTP2	350.658
1.69364	0.130535	3.20424e-40	5.32229e-38	YPEL3	2229.34
1.69382	0.299944	2.48061e-10	2.6476e-09	ICAM3	2333.9
1.69469	1.22608	0.00324059	0.0100655	KNDC1	11.9736
1.69823	0.184202	5.07731e-22	1.94152e-20	GCH1	1054.78
1.69854	0.314958	1.05085e-09	1.02581e-08	CR1	1747.14
1.69909	0.355941	2.7221e-08	2.18477e-07	TESMIN	33.3416
1.7019	0.279783	1.82082e-11	2.2416e-10	ARRDC3	10889.3
1.70362	1.16085	0.00272592	0.00864497	LAMP5	11.9122
1.71626	0.392969	1.88462e-07	1.32285e-06	TNFSF10	685.566
1.72218	0.204268	5.89197e-19	1.71837e-17	TRIM22	6348.16
1.72222	0.489015	6.4659e-06	3.50961e-05	B3GNT7	124.572
1.72273	0.703833	0.000234468	0.000952977	PGF	9.92099
1.72893	0.377133	6.83943e-08	5.15832e-07	PPP1R13L	35.4108
1.73113	0.22536	2.65312e-16	5.87582e-15	VAMP5	275.18
1.73314	0.112615	4.23356e-55	1.6983e-52	TGFBI	49186.3
1.73607	0.176162	1.21853e-24	5.99704e-23	RNF19B	3893.48
1.7378	0.538005	1.86841e-05	9.35569e-05	C19orf71	19.8122
1.73836	1.2338	0.00289925	0.009132	CFAP97D1	4.3962
1.73972	0.135781	2.91585e-39	4.45999e-37	NFKBIZ	8973.12
1.74046	0.15251	7.28e-32	6.7886e-30	RHOU	5237.2
1.74338	0.667631	0.000141439	0.000600108	SIGLEC11	77.434
1.74887	0.234447	1.48841e-15	3.01381e-14	SIRPB2	2016.39
1.74972	0.202826	1.14781e-19	3.58877e-18	CCR7	1331.39
1.74999	0.49516	6.08216e-06	3.31486e-05	SPOCK1	30.7463
1.75242	0.232016	7.36383e-16	1.53794e-14	NECTIN4	376.4
1.75268	0.41689	3.90604e-07	2.60497e-06	GAD1	22.9142
1.75293	0.186811	1.20962e-22	4.82508e-21	LRRC25	6684.9
1.75927	0.140703	1.55757e-37	2.17865e-35	OTUD1	2423.86
1.76238	0.271349	1.37741e-12	1.96809e-11	NLRP3	8061.57
1.76342	0.380341	5.35465e-08	4.0981e-07	HCAR3	249.65
1.76926	0.202517	4.56195e-20	1.47853e-18	DUSP1	19312.9
1.77143	0.26915	7.83511e-13	1.15282e-11	DDX60	672.898
1.77244	0.13403	1.46956e-41	2.69347e-39	DDR1	440.657
1.77322	0.2697	8.21336e-13	1.20431e-11	RRM2B	3332.31
1.77576	0.500971	5.77913e-06	3.16186e-05	PLSCR4	13.8165
1.77685	1.33402	0.00313659	0.00978102	SLC4A9	3.61066
1.77762	1.01587	0.001355	0.00462788	HP	11.2677
1.77778	0.227132	9.1323e-17	2.12431e-15	CDC42EP2	207.162
1.77964	0.291627	1.72247e-11	2.12668e-10	WDR54	113.437
1.78812	0.393645	8.40309e-08	6.2446e-07	SMAGP	48.5436
1.79012	0.425439	3.83999e-07	2.56333e-06	MS4A4E	224.904
1.7911	0.379256	3.55441e-08	2.80201e-07	CHDH	60.2472
1.79385	0.329486	8.31525e-10	8.23047e-09	ZSWIM4	395.563
1.79554	0.183673	3.02478e-24	1.42911e-22	HIVEP2	1151.43
1.79655	0.229635	9.69958e-17	2.24889e-15	HIPK2	4066.15
1.79707	0.161681	2.40385e-30	1.88592e-28	NECTIN2	3159.4
1.80826	0.322737	3.44814e-10	3.60959e-09	CLEC4A	2385.05
1.80965	0.239625	8.1216e-16	1.68298e-14	INKA2	648.348
1.81044	0.803452	0.000369479	0.00144349	HES1	13.6012
1.81118	0.357464	6.3735e-09	5.62503e-08	MAMLD1	153.407
1.81229	0.367554	1.27859e-08	1.08174e-07	ISG15	356.551
1.81297	0.786629	0.000320263	0.0012661	LEP	39.7579
1.82197	0.298814	1.8589e-11	2.28451e-10	SLC22A23	63.8303
1.82297	0.191766	4.37142e-23	1.79422e-21	SLC41A1	438.542
1.82647	0.274155	4.8998e-13	7.46237e-12	IRAK3	10766.5
1.82951	0.431852	3.39228e-07	2.286e-06	ITGA7	123.611
1.83028	0.250107	4.84817e-15	9.24456e-14	ADTRP	247.183
1.83204	0.951736	0.000840238	0.00301864	RFX8	17.449
1.83368	0.600821	3.24482e-05	0.000155764	PLTP	1379.71
1.83918	0.188733	4.51225e-24	2.06757e-22	STING1	1891.99
1.84802	0.610399	3.48811e-05	0.000166541	C1RL	908.424
1.84907	0.242983	5.58468e-16	1.18736e-14	ARG2	162.831
1.85108	0.243905	6.55791e-16	1.38047e-14	CCDC189	108.566
1.85506	0.369343	8.20579e-09	7.11514e-08	IFI44	1406.71
1.85873	1.24419	0.00209939	0.00684483	CPXM1	5.41557
1.8603	0.413903	1.06977e-07	7.84829e-07	MAK	35.7494
1.8629	1.15962	0.00166689	0.00557578	KCNN3	5.21246
1.86656	0.631057	4.33312e-05	0.0002031	AOC1	141.002
1.8726	1.58095	0.00332595	0.0103035	GLTPD2	3.13559
1.87755	0.563317	1.20614e-05	6.23025e-05	MAS1	27.9514
1.87817	0.339838	5.63797e-10	5.71076e-09	ADAMTSL4	4004.48
1.87842	0.255466	4.05785e-15	7.81466e-14	SMOX	1402.42
1.88141	0.433923	2.2065e-07	1.53209e-06	STK32B	95.7108
1.88397	0.244071	2.56483e-16	5.69217e-15	ERMN	727.075
1.88796	0.228492	3.29306e-18	8.88498e-17	SORL1	9358.16
1.8894	0.190983	1.17341e-24	5.78837e-23	MYLIP	1191.43
1.89257	0.557001	9.51832e-06	5.00047e-05	MAPK8IP2	16.8633
1.90016	0.207026	1.1183e-21	4.15668e-20	LIN7A	563.589
1.90028	0.237864	3.14376e-17	7.67387e-16	PPM1N	179.982
1.90803	0.329455	1.28146e-10	1.41754e-09	CYB5R2	80.4065
1.9143	0.241141	4.82852e-17	1.15089e-15	TXLNB	92.1123
1.91497	0.369274	3.67853e-09	3.34656e-08	PPP1R3G	43.3388
1.91646	0.157684	1.75284e-35	2.20516e-33	ABCA1	20371.1
1.91732	0.326483	8.04092e-11	9.13237e-10	SLAMF1	255.904
1.92093	0.592193	1.61933e-05	8.18169e-05	ITIH1	14.922
1.92111	0.569969	1.03904e-05	5.42109e-05	DSC2	2186.77
1.92139	1.53252	0.00285488	0.00900693	GNG8	3.05178
1.9249	0.245088	9.62095e-17	2.23309e-15	ETV5	1303.56
1.92519	0.436868	1.62729e-07	1.15596e-06	SLC12A5	48.2328
1.92601	0.615608	2.38874e-05	0.000117237	PMP22	7022.25
1.92659	0.541727	5.28347e-06	2.91242e-05	C17orf107	55.3987
1.92756	0.534147	4.34578e-06	2.43339e-05	ACKR3	158.552
1.92815	0.472561	6.69876e-07	4.30149e-06	CD38	260.446
1.93006	0.712653	9.05488e-05	0.000399659	H2BC6	10.3689
1.93024	0.393548	1.55667e-08	1.29637e-07	TMIGD3	173.886
1.93311	0.590887	1.4641e-05	7.45765e-05	CTF1	10.5087
1.93577	0.171023	3.39002e-31	2.89459e-29	SRGN	44771.5
1.93779	0.17012	1.50156e-31	1.3585e-29	KIFC3	3532.6
1.93784	0.991191	0.00069541	0.00254828	ETV3L	8.39192
1.93981	0.368211	2.43109e-09	2.26203e-08	BATF2	94.2126
1.9466	0.955438	0.000563339	0.00211051	TCTEX1D1	23.9257
1.94876	0.290663	4.39576e-13	6.75276e-12	CYSLTR2	99.8112
1.95832	0.566186	7.49429e-06	4.01249e-05	MOB3B	1891.97
1.96129	0.29445	5.99704e-13	8.98541e-12	GAPT	518.844
1.96809	0.304864	2.32994e-12	3.22926e-11	HS3ST1	1016.65
1.96878	0.204034	1.51563e-23	6.54955e-22	CXCR4	19817.7
1.96913	0.167799	2.97367e-33	3.14543e-31	HRH2	816.827
1.97256	0.21754	3.57251e-21	1.27441e-19	C15orf48	4021.13
1.97432	0.862228	0.000286392	0.00114197	TSGA10IP	6.05007
1.97495	1.00177	0.000643006	0.00237466	TTC25	7.77683
1.9759	0.252607	1.35343e-16	3.09745e-15	IGSF3	72.1619
1.97802	0.416225	3.3634e-08	2.66328e-07	ANKEF1	56.4221
1.98014	0.308848	3.14946e-12	4.30338e-11	SDC2	6323.42
1.98033	0.808706	0.000184733	0.000767111	NTN1	8.7694
1.98143	1.45916	0.00226584	0.00733242	CHRM4	43.0504
1.9882	0.155003	4.50922e-39	6.79933e-37	PELI1	6785.55
1.98849	0.15302	5.12175e-40	8.18749e-38	ST8SIA4	2642.74
1.98974	0.243827	9.24801e-18	2.38619e-16	CD80	587.562
1.98974	0.24989	4.57031e-17	1.09302e-15	DENND11	6313.52
1.99432	0.310947	3.16177e-12	4.31744e-11	PCSK5	842.787
1.99544	0.528029	2.25558e-06	1.32438e-05	ZNF365	52.2588
1.99667	0.361068	6.20449e-10	6.24591e-09	S100Z	101.54
2.0019	0.396143	7.76236e-09	6.76098e-08	GADD45A	285.848
2.00394	0.126204	4.01454e-58	2.03222e-55	APBB3	1634.13
2.01482	0.273391	4.49035e-15	8.6086e-14	AQP9	9833.67
2.01568	0.177006	1.83017e-31	1.63492e-29	AVIL	127.187
2.0159	0.181798	5.31312e-30	4.07806e-28	EPB41L3	12765.1
2.02018	0.295757	2.07729e-13	3.30826e-12	CD72	234.845
2.02199	0.961719	0.00044474	0.00170679	GLI3	13.8649
2.02501	0.216909	3.32863e-22	1.29615e-20	FAS	1023.4
2.02784	0.548446	3.07452e-06	1.76097e-05	CATIP	26.896
2.02934	0.179293	4.12102e-31	3.47687e-29	GK	6000.08
2.03513	0.381682	1.87929e-09	1.76952e-08	MYOM1	76.7357
2.03528	0.263294	3.05565e-16	6.72869e-15	CFB	70.1762
2.03812	0.36691	5.62429e-10	5.69962e-09	LRG1	239.877
2.03876	0.277539	5.55304e-15	1.04945e-13	IRF7	1320.51
2.03941	0.225502	5.00944e-21	1.76042e-19	NHS	187.47
2.04237	1.35778	0.00163484	0.00547798	HS3ST3A1	3.79987
2.04246	0.996713	0.000497586	0.00188814	NDP	11.369
2.04518	1.1012	0.000781714	0.0028275	ANKRD35	4.67202
2.05441	0.193722	1.09369e-27	7.02503e-26	ACVRL1	773.085
2.05529	0.284872	1.4758e-14	2.68639e-13	SLC25A27	47.3955
2.05808	1.06715	0.000654154	0.00241248	LIPC	6.45918
2.06098	0.307878	5.51306e-13	8.34257e-12	ADGRD1	87.6092
2.06471	0.264888	1.93728e-16	4.36318e-15	ANKRD33B	142.919
2.07163	0.643334	1.65773e-05	8.3618e-05	MSRB3	18.0275
2.07197	0.294214	5.14907e-14	8.8357e-13	PDE1B	3057.01
2.07396	0.39785	3.62377e-09	3.30099e-08	IFIT2	682.009
2.07614	0.563058	3.18338e-06	1.81599e-05	IFIT3	1053.22
2.07863	0.403107	4.86246e-09	4.36759e-08	H1-0	4769.91
2.07898	0.699681	3.69342e-05	0.000175242	SLC2A1	576.119
2.08077	0.594392	6.2841e-06	3.41617e-05	FCGR2C	2406.43
2.08359	0.110324	8.12038e-81	1.56952e-77	STAT4	1271.43
2.08572	0.310948	5.20071e-13	7.89238e-12	DUSP5	1081.96
2.08767	0.736918	5.62552e-05	0.00025866	DSG2	17.4182
2.09358	1.28131	0.0011995	0.0041515	ADAMTS14	502.621
2.09525	1.32172	0.00131793	0.00451362	ELOVL3	8.96886
2.10188	0.20909	3.58319e-25	1.86721e-23	ABCG1	2282.11
2.10419	0.327274	3.27813e-12	4.46771e-11	HERC5	617.897
2.11515	0.223348	1.08384e-22	4.35607e-21	TLR2	9782.23
2.11547	0.272556	2.69003e-16	5.95139e-15	SEMA4C	633.311
2.11569	0.138252	3.82467e-54	1.33305e-51	ARID5B	1679.93
2.1167	0.187267	5.63755e-31	4.70039e-29	FRAT1	460.442
2.12164	0.80401	9.74319e-05	0.000427201	CNIH2	133.719
2.12728	0.667151	1.80384e-05	9.04513e-05	SCN4B	164.066
2.13001	1.38805	0.0013928	0.0047471	PRL	3.86348
2.13492	0.400573	2.06264e-09	1.93529e-08	CLEC5A	2605.05
2.13603	0.427496	1.13005e-08	9.61424e-08	STON2	96.3834
2.13754	0.360697	7.44387e-11	8.49173e-10	HBB	1517.33
2.14334	1.59378	0.00186309	0.00615749	FOXQ1	2.91494
2.1467	0.180137	4.60845e-34	5.15686e-32	ADA	2223.54
2.14837	0.334446	3.5688e-12	4.83288e-11	GBP5	2405.08
2.14933	1.71524	0.0020586	0.00672009	ADAMTS5	3.19567
2.15072	0.691124	2.29199e-05	0.00011288	ABHD17C	138.872
2.15182	0.678962	1.90411e-05	9.51203e-05	SIGLEC5	89.6176
2.15221	0.314222	2.16109e-13	3.43656e-12	MTSS1	2641.66
2.15277	0.160846	3.84152e-42	7.22784e-40	MAP3K8	5563.57
2.15325	0.500826	2.79703e-07	1.90602e-06	SOCS2	255.951
2.15399	1.32474	0.00113894	0.00396188	YAP1	3.40568
2.16206	0.350427	1.76773e-11	2.18003e-10	TNFRSF10C	95.3501
2.16243	0.407756	2.41713e-09	2.252e-08	RBP1	222.788
2.16738	0.291508	3.40582e-15	6.61894e-14	SPINT2	2178.65
2.17013	0.266065	1.24689e-17	3.16729e-16	RBMS2	1064.76
2.17171	0.986948	0.000304152	0.00120735	SPATA18	118.129
2.17323	1.39906	0.00127975	0.00440058	IL19	5.32208
2.18845	0.496841	1.79757e-07	1.26886e-06	PROB1	16.9899
2.19767	1.15454	0.000603824	0.00224714	ENPP2	1094.71
2.20068	0.262325	1.87905e-18	5.17494e-17	IFITM2	2297.44
2.20192	1.10867	0.00049759	0.00188814	H2BC8	9.78727
2.20655	0.334121	1.17575e-12	1.69372e-11	KLHDC7B	74.1156
2.21118	0.409123	1.46275e-09	1.39272e-08	TMEM132A	96.4898
2.21532	0.261328	9.06548e-19	2.58713e-17	ASGR2	605.016
2.21569	0.270966	1.10346e-17	2.82999e-16	CEACAM19	91.3357
2.21871	0.222147	7.83914e-25	3.95886e-23	MARCKSL1	1657.07
2.21941	0.276663	3.8791e-17	9.36137e-16	NOD2	2986.97
2.22092	1.60048	0.00158804	0.00534228	CHST3	2.76326
2.22488	1.00631	0.000283354	0.00113185	AOX1	6.037
2.22645	0.760306	3.92093e-05	0.000185045	KCNJ10	72.1234
2.22802	1.47102	0.00128735	0.0044224	SMPDL3B	13.2474
2.22998	0.162568	4.37529e-44	9.1199e-42	SERPINB9	2371.59
2.23117	0.241392	1.03329e-21	3.86096e-20	PPP1R3B	1774.63
2.23256	0.344475	2.67078e-12	3.67293e-11	NR4A2	3291.64
2.23637	0.389143	2.26922e-10	2.43913e-09	SYT17	333.456
2.23637	0.416867	1.8363e-09	1.73056e-08	FHAD1	62.4616
2.23685	1.36239	0.00100823	0.00355724	CXCL9	46.6437
2.23722	0.513333	2.22382e-07	1.5426e-06	WNK2	26.9092
2.24115	0.190098	2.26533e-33	2.42026e-31	BTG1	15848
2.24124	0.270876	5.07774e-18	1.33943e-16	ANG	117.048
2.24304	0.587372	1.93291e-06	1.14824e-05	PPFIA4	62.525
2.24564	0.370938	3.81931e-11	4.53644e-10	MYO1A	40.9182
2.24796	0.227552	2.36125e-24	1.12815e-22	WASF1	118.585
2.25601	0.400974	4.51739e-10	4.6331e-09	MT2A	836.762
2.25866	0.633831	4.88302e-06	2.70571e-05	FCAR	1872.07
2.25885	0.594217	2.06169e-06	1.21794e-05	GNG11	20.9039
2.26209	1.26813	0.000736236	0.00268119	C6orf132	4.54892
2.26294	0.205486	1.65392e-29	1.22523e-27	IRF4	691.114
2.26692	0.104994	1.31973e-104	7.01468e-101	MS4A14	1876.64
2.27062	0.405837	5.42017e-10	5.51643e-09	PRUNE2	42.9571
2.27173	0.807142	5.36738e-05	0.00024754	FSTL1	16.602
2.28981	0.278393	7.85828e-18	2.04248e-16	PTGS2	881.531
2.29134	0.147978	2.53519e-55	1.05688e-52	GNA15	6354.09
2.29176	0.299762	7.79887e-16	1.62561e-14	IER3	8796.17
2.29312	0.15473	6.14553e-51	1.74213e-48	FAM49A	6853.58
2.29762	0.309411	4.07398e-15	7.83863e-14	SLC22A4	335.22
2.29849	0.145855	3.43322e-57	1.62208e-54	VSIR	16456
2.29908	0.320902	2.72468e-14	4.84764e-13	SCD5	36.1181
2.30589	0.587379	1.28753e-06	7.88652e-06	H2BC5	48.8421
2.30657	0.756062	2.60367e-05	0.000126965	NRN1	10.0828
2.30675	0.234513	3.70089e-24	1.71801e-22	GPR162	843.503
2.30789	0.398044	1.77162e-10	1.92471e-09	SEMA3B	91.4403
2.30836	1.3329	0.000782376	0.00282903	RCAN2	4.30824
2.31549	0.224514	2.98794e-26	1.71693e-24	C3	9312.11
2.31629	0.287123	2.88202e-17	7.07558e-16	COLGALT2	103.6
2.32429	0.349397	9.3077e-13	1.35821e-11	SCG3	30.5766
2.33606	0.427525	1.13909e-09	1.10484e-08	SYNPO	53.3936
2.33889	1.51649	0.00108139	0.00378583	ANXA3	4.08412
2.34184	0.2154	7.88736e-29	5.62728e-27	TMOD2	1223.82
2.34188	1.73596	0.00142922	0.00485641	NUDT10	6.25472
2.34279	0.25951	7.83427e-21	2.7172e-19	MTMR11	438.146
2.34631	0.278701	1.60671e-18	4.48298e-17	KSR1	2353.52
2.35142	0.226828	1.72876e-26	1.00976e-24	DENND3	7308.93
2.3529	1.19893	0.00045749	0.0017513	BCL2L14	4.60778
2.3548	0.245789	4.51377e-23	1.84908e-21	TNFSF9	451.908
2.35638	0.227279	1.70585e-26	9.9912e-25	WDR17	148.272
2.35643	0.209905	1.55006e-30	1.22512e-28	DDB2	1819.54
2.37438	0.120765	2.63081e-87	7.99053e-84	ZMYND15	1382.67
2.37972	0.289354	8.18514e-18	2.12225e-16	SIPA1L1	2836.93
2.38172	1.28134	0.000559136	0.00209698	PDE4C	5.99084
2.38335	0.154498	6.01128e-55	2.32374e-52	SLC25A37	6515.22
2.38386	0.364569	2.00545e-12	2.81067e-11	CADM4	42.341
2.38601	0.514287	6.70781e-08	5.06804e-07	ADM	3415.28
2.38738	0.473505	1.0123e-08	8.66793e-08	TIGD3	31.8436
2.39668	1.21845	0.000435552	0.00167464	LAMC2	7.19734
2.39897	0.557107	2.83752e-07	1.93113e-06	FGF11	28.2922
2.40009	0.196785	1.69324e-35	2.14286e-33	CEMIP2	5650.3
2.40665	0.259111	7.20435e-22	2.72548e-20	CDKN1A	13903.1
2.40804	0.267758	1.07587e-20	3.68343e-19	F2RL1	249.504
2.40866	0.290152	4.33834e-18	1.15586e-16	CREM	1647.2
2.40955	0.146079	2.1863e-62	1.36714e-59	DCUN1D3	1091.56
2.4135	0.157064	1.49202e-54	5.4693e-52	HIF1A	67011.2
2.41631	0.632113	1.883e-06	1.12298e-05	UPK3B	16.0487
2.41734	0.199494	4.41742e-35	5.33629e-33	HELZ2	944.108
2.41796	0.277593	1.32636e-19	4.12278e-18	MPP3	170.563
2.41957	0.174006	3.14228e-45	6.74828e-43	ATP8B4	1369.47
2.42581	0.341048	4.12221e-14	7.17792e-13	CD163	61859.7
2.43232	0.294009	5.49597e-18	1.44616e-16	VEGFA	5494.17
2.43459	0.2526	2.57758e-23	1.08091e-21	CREB5	605.698
2.43662	0.221331	1.71796e-29	1.26825e-27	MX2	1298.95
2.43954	0.234127	9.77406e-27	5.80465e-25	DSE	7909.7
2.44804	0.307862	7.47316e-17	1.75179e-15	MDM2	8626.2
2.45018	0.364433	6.04815e-13	9.04924e-12	CMPK2	404.333
2.4606	0.267395	1.5853e-21	5.8012e-20	LILRB2	14046.2
2.464	0.902926	6.15102e-05	0.000280415	FCGR3A	6020.34
2.47196	0.162804	2.3393e-53	7.77122e-51	PLEKHG2	3156.53
2.47969	0.380613	2.38592e-12	3.30039e-11	PANX2	298.014
2.48137	0.333833	4.04393e-15	7.79493e-14	CASKIN2	62.9366
2.48416	0.554958	1.38831e-07	1.00091e-06	VSTM1	124.148
2.48918	0.376033	1.20677e-12	1.73477e-11	SHISA4	42.3631
2.49488	0.411396	3.95409e-11	4.68605e-10	SERPING1	347.582
2.50111	0.64499	1.5199e-06	9.20908e-06	SLC2A3	29490.7
2.50134	0.29319	6.14498e-19	1.78481e-17	PROS1	291.081
2.5044	0.176074	3.26295e-47	7.5406e-45	CD14	43817
2.51336	0.394532	6.0166e-12	7.93542e-11	LRRC32	451.161
2.52138	0.43519	1.92705e-10	2.08504e-09	DCHS1	357.372
2.52184	0.464233	1.41081e-09	1.34629e-08	MT1X	209.155
2.53609	0.410704	2.02744e-11	2.4816e-10	ADGRB1	137.346
2.53772	0.377358	5.98362e-13	8.97164e-12	MAP1LC3A	91.2877
2.5421	0.431122	1.06702e-10	1.19274e-09	TREML2	298.136
2.54582	0.776825	1.17386e-05	6.06939e-05	ACHE	14.149
2.54794	0.235118	1.06195e-28	7.427e-27	FCGR2A	8366.81
2.55137	0.148256	1.06749e-67	9.45662e-65	PLSCR1	6577.71
2.55578	0.292878	1.10829e-19	3.48374e-18	XAF1	1582.07
2.55655	0.256428	9.23913e-25	4.64381e-23	EFEMP2	122.257
2.56762	0.31385	1.13434e-17	2.90219e-16	PLXNB1	95.1985
2.5685	0.760153	8.41985e-06	4.4642e-05	TMEM26	24.3526
2.57248	0.623112	5.78919e-07	3.7537e-06	NKX3-1	122.367
2.57337	0.287095	1.33256e-20	4.5258e-19	ETS2	12032
2.58202	0.302566	5.81961e-19	1.70194e-17	ALDOC	435.496
2.5854	0.24305	8.901e-28	5.7521e-26	LILRA5	3236
2.58676	0.917858	4.49052e-05	0.000209923	KCNE5	6.93764
2.59336	0.397836	2.31109e-12	3.20536e-11	CHI3L2	487.044
2.59461	0.712974	3.50434e-06	1.98947e-05	TMEM45B	67.3195
2.60441	0.583738	1.47366e-07	1.05671e-06	SNAI1	141.157
2.60583	1.09444	0.000139648	0.000593337	SEMA3F	365.301
2.60731	0.372918	9.49933e-14	1.57909e-12	PLEKHN1	61.7061
2.61661	0.815491	1.41512e-05	7.2307e-05	TM4SF1	11.1701
2.61868	0.458734	3.10934e-10	3.27428e-09	MUC1	122.38
2.62013	0.270628	1.5243e-23	6.57367e-22	SERPINA1	18815.2
2.63143	1.19607	0.000211371	0.000866556	PLCH1	9.44869
2.63358	0.754971	5.77035e-06	3.15787e-05	AR	9.87313
2.64399	0.323991	1.28739e-17	3.26625e-16	MCEMP1	2060.31
2.66748	1.80685	0.000819367	0.00294714	RAPGEF5	4.16582
2.67178	0.805039	9.84119e-06	5.16371e-05	H2AC11	13.1872
2.68274	2.12745	0.000943039	0.00334885	LYVE1	3.36495
2.68504	0.233488	5.39837e-32	5.1011e-30	TGFA	810.547
2.69526	0.233191	2.70653e-32	2.63699e-30	MAP3K7CL	313.613
2.70103	0.974566	4.80213e-05	0.000223214	NEURL1B	9.99837
2.7014	0.313635	2.70384e-19	8.14255e-18	MX1	1625.17
2.70149	1.29989	0.000263588	0.00106018	LGALS12	41.2305
2.70299	0.431814	1.16428e-11	1.47872e-10	SOCS1	71.6608
2.73982	0.360982	1.11608e-15	2.28824e-14	OLIG1	271.857
2.7455	0.266974	3.16664e-26	1.81472e-24	ELOVL7	100.775
2.74711	0.27961	3.32267e-24	1.55602e-22	FOLR3	57.0594
2.755	0.147975	8.14564e-79	1.33219e-75	MXD1	13632.7
2.75783	0.189215	1.48808e-49	3.90592e-47	SAMSN1	9269.88
2.75931	0.560512	1.80004e-08	1.48508e-07	LILRB1	9531.38
2.76357	0.246448	1.3062e-30	1.04403e-28	S100A9	26212.4
2.76746	0.472325	1.26842e-10	1.40458e-09	PLK2	366.582
2.78584	0.67972	6.26599e-07	4.04068e-06	CES3	41.8367
2.79594	0.772346	3.53511e-06	2.00534e-05	AREG	358.174
2.80286	0.430666	2.28634e-12	3.1792e-11	RSAD2	231.639
2.80352	0.881633	1.4314e-05	7.30686e-05	TGFB1I1	11.3953
2.80463	0.273156	3.52131e-26	1.99644e-24	VENTX	518.858
2.81555	0.326759	2.38297e-19	7.2689e-18	VNN2	2055.17
2.82417	0.832407	7.37333e-06	3.95271e-05	C3orf70	10.5089
2.83366	0.320609	3.31805e-20	1.09203e-18	OASL	547.535
2.83959	0.28926	3.27534e-24	1.53724e-22	EPSTI1	1472.43
2.84426	0.4539	1.05161e-11	1.34365e-10	MT1E	103.325
2.84719	0.359848	8.30029e-17	1.94139e-15	FDXR	323.574
2.84731	0.34898	1.11999e-17	2.86892e-16	ACTA2	193.119
2.85218	0.514804	7.44094e-10	7.40299e-09	IL17RB	17.6901
2.86024	0.463197	1.84079e-11	2.26487e-10	MAP1LC3C	24.1313
2.87106	0.338973	8.04916e-19	2.31574e-17	PDE4B	4655.08
2.87259	0.55394	4.79638e-09	4.31005e-08	OLR1	2176.64
2.87903	0.242773	6.31276e-34	6.91833e-32	DLEU7	210.318
2.87957	0.42757	4.85673e-13	7.40738e-12	ANGPTL4	199.228
2.88678	0.491613	1.12288e-10	1.25189e-09	SPAG4	27.3098
2.89135	1.07612	5.40628e-05	0.00024928	NRG1	340.952
2.89204	0.213874	3.65284e-43	7.39647e-41	FOSL2	39905.8
2.90079	0.448738	2.88395e-12	3.95075e-11	ITGB3	392.57
2.90156	0.655001	1.59777e-07	1.13613e-06	CEACAM1	24.7102
2.90837	0.555042	3.59519e-09	3.27776e-08	PTPRU	26.6747
2.91792	0.748192	1.27641e-06	7.82516e-06	EPHB3	14.6621
2.91954	0.400533	9.38623e-15	1.74441e-13	ZNF462	34.2837
2.93457	0.51099	2.31969e-10	2.48835e-09	NID2	24.4904
2.94101	0.259732	3.08577e-31	2.64542e-29	SLC11A1	20209.2
2.94189	0.258944	2.0002e-31	1.77193e-29	ODF3B	1473.99
2.94318	0.30203	6.01591e-24	2.70984e-22	GLT1D1	1046.56
2.95262	0.235414	1.3092e-37	1.85565e-35	MYO1G	8682.49
2.96266	0.82559	3.72316e-06	2.10415e-05	CLEC4D	281.557
2.9831	0.506366	9.60004e-11	1.07993e-09	LAMA3	37.2511
2.98418	0.571411	3.83051e-09	3.47648e-08	IL3RA	2144.33
2.98721	0.562803	2.45929e-09	2.28627e-08	MYO7B	22.2563
2.98794	1.24587	0.000103627	0.000451941	IGSF9	14.2386
3.00141	0.315533	5.47076e-23	2.23251e-21	HSPA6	267.641
3.01492	0.397013	8.81489e-16	1.82132e-14	TCAF2	147.753
3.0306	0.394625	4.49055e-16	9.68291e-15	IFIT1	385.828
3.03563	0.303846	4.74057e-25	2.42866e-23	RUBCNL	895.466
3.03939	0.339989	1.107e-20	3.77178e-19	IFITM3	2489.11
3.04148	0.236285	1.76153e-39	2.73371e-37	DLL1	1113.95
3.0441	0.321652	8.36288e-23	3.39639e-21	SLC39A8	3703.94
3.05022	0.307953	1.10962e-24	5.51204e-23	CCDC170	334.479
3.05148	0.200881	1.07554e-53	3.62969e-51	OLFML2B	7524.11
3.05416	0.961152	1.29634e-05	6.67025e-05	TEAD3	9.60947
3.05639	0.315074	8.35508e-24	3.73974e-22	MEFV	788.702
3.08722	1.6588	0.000293233	0.00116771	CD300LD	10.999
3.08772	0.524187	9.1636e-11	1.03302e-09	RAB44	280.391
3.08864	1.35489	0.000126652	0.000543221	ADRB3	7.76572
3.09241	0.781537	9.84202e-07	6.1436e-06	INHBA	287.86
3.10527	0.240742	1.17998e-39	1.84468e-37	PLXNA2	847.166
3.11227	0.563861	7.50938e-10	7.4606e-09	GJB2	1201.65
3.13435	0.354399	2.42595e-20	8.07169e-19	SPACA6	252.21
3.14657	0.336462	2.23659e-22	8.78969e-21	GPBAR1	202.72
3.14994	0.434661	1.09069e-14	2.01121e-13	LTBP2	641.512
3.15304	1.71509	0.000286955	0.001144	FGF13	4.74304
3.15375	0.689229	7.92904e-08	5.90677e-07	CCL2	19247.6
3.16636	0.133377	3.21897e-126	2.28128e-122	LIMK2	2453.23
3.16917	0.269361	1.46485e-33	1.58092e-31	IL21R	914.119
3.1765	0.706074	1.10108e-07	8.06411e-07	WNT5A	445.255
3.18522	0.497673	3.71642e-12	5.02638e-11	HCAR2	167.801
3.19421	1.501	0.000161409	0.000677803	C2CD4A	5.83802
3.19637	0.37386	3.11077e-19	9.30213e-18	FEZ1	55.6364
3.22278	1.052	1.66627e-05	8.40209e-05	TFPI2	27.2405
3.22376	0.30308	4.90207e-28	3.23673e-26	CD101	342.572
3.22387	0.398118	1.38458e-17	3.50865e-16	THBD	4200.97
3.22994	0.49615	1.77263e-12	2.50252e-11	TYMS	57.8825
3.24117	0.764826	3.19756e-07	2.16301e-06	DUSP4	558.71
3.24482	0.307573	1.22634e-27	7.82981e-26	ADAM8	5812.41
3.25647	1.97514	0.000340457	0.0013407	CXCL13	5.65276
3.25901	0.351196	4.10263e-22	1.58305e-20	CRACR2B	88.3773
3.25911	0.344971	8.37077e-23	3.39639e-21	MAOA	329.624
3.26538	2.08287	0.000366747	0.0014344	CPLX2	4.67271
3.27251	0.65304	1.00167e-08	8.58388e-08	NCCRP1	19.7838
3.27776	0.251515	1.86374e-40	3.17001e-38	SEMA4B	1224.38
3.2841	0.320786	3.17773e-26	1.81617e-24	HS3ST3B1	400.48
3.28682	0.532223	1.47365e-11	1.8441e-10	DDIT4	6899.24
3.29067	0.384291	2.61904e-19	7.90958e-18	H1-2	331.767
3.29121	0.373273	2.79155e-20	9.21602e-19	FAM20A	1219.65
3.29519	1.32975	7.05878e-05	0.000318296	SYNDIG1L	6.44252
3.3048	1.14254	2.54128e-05	0.000124293	EGLN3	22.3624
3.3256	0.875427	1.61368e-06	9.74948e-06	PADI4	192.644
3.33135	0.622821	1.73717e-09	1.64151e-08	RUNDC3A	20.2173
3.33393	0.276977	5.18878e-35	6.2327e-33	LILRA1	1501.28
3.33788	0.60695	7.66636e-10	7.60945e-09	NFE2	170.559
3.33892	0.29474	2.17183e-31	1.90807e-29	VMO1	422.766
3.34612	0.696069	2.61046e-08	2.09993e-07	TNNT1	411.845
3.36324	1.422	8.67694e-05	0.000384735	RNF150	32.8032
3.3638	0.761356	1.46949e-07	1.05407e-06	C6orf223	17.5146
3.38234	0.229807	1.09828e-50	3.07244e-48	BCL2L11	6367.12
3.38811	0.221385	1.59665e-54	5.75361e-52	NAMPT	41170.5
3.40002	0.408039	1.79004e-18	4.96194e-17	CRISPLD2	994.142
3.40441	0.592821	1.89677e-10	2.05646e-09	PCGF2	46.5515
3.41108	0.345881	1.36744e-24	6.69889e-23	CDKN1C	294.764
3.41129	0.341696	4.04883e-25	2.08991e-23	ERRFI1	479.135
3.41201	0.357809	3.34443e-23	1.39151e-21	MT1F	242.332
3.42382	0.669228	5.6476e-09	5.01142e-08	C1orf61	32.5354
3.42935	0.825923	4.24379e-07	2.81696e-06	CCDC151	14.9756
3.42955	0.485862	3.703e-14	6.49048e-13	PLOD2	56.468
3.43523	1.26105	3.62756e-05	0.000172386	C2orf80	7.13997
3.44188	0.760453	9.04904e-08	6.70588e-07	LRRC4	289.978
3.44319	0.223467	3.20153e-55	1.30899e-52	IL7R	14707
3.46244	0.840905	4.80625e-07	3.16757e-06	F13A1	13252.8
3.47548	0.242207	2.38515e-48	5.76258e-46	GAL3ST4	660.67
3.47879	1.44165	7.22693e-05	0.000325534	ELANE	8.85878
3.51979	0.244973	1.8203e-48	4.44843e-46	CXCL2	4511.11
3.52377	0.249695	7.06834e-47	1.58623e-44	GPR82	172.868
3.53726	1.28183	3.14106e-05	0.000151228	CXCL10	244.504
3.5408	0.435569	9.35697e-18	2.41138e-16	CEBPE	69.3541
3.55981	0.217179	4.97333e-62	2.93716e-59	TNFRSF8	443.462
3.56189	0.240643	3.19364e-51	9.17568e-49	EBI3	103.46
3.56351	0.455513	1.10589e-16	2.54739e-15	CCL20	120.785
3.56468	1.58786	9.61752e-05	0.00042199	PF4	21.1541
3.58532	0.752125	2.9438e-08	2.35117e-07	GRIN3B	17.4117
3.58671	0.5401	6.43991e-13	9.58145e-12	RUFY4	82.2892
3.58904	0.774799	5.43977e-08	4.16175e-07	VWCE	185.021
3.5895	0.5923	2.69865e-11	3.26556e-10	RNASE4	46.3803
3.64728	0.298292	4.93922e-36	6.36441e-34	TPBGL	208.826
3.6489	0.304661	1.04067e-34	1.20906e-32	ADSS1	102.398
3.65196	0.790528	5.66215e-08	4.3179e-07	IFI27	32.941
3.68165	0.336037	1.3682e-29	1.02068e-27	FAM110B	99.4914
3.70165	0.441122	1.02062e-18	2.89711e-17	GPR27	114.448
3.70257	0.620703	4.68445e-11	5.50255e-10	UPB1	49.4969
3.7181	1.11342	6.11656e-06	3.3319e-05	CALD1	8.27168
3.73647	1.16622	8.93005e-06	4.71238e-05	RNASE3	10.9579
3.74137	0.469543	3.38664e-17	8.22896e-16	OMG	72.8898
3.74663	0.808665	5.20842e-08	4.00059e-07	SYN1	215.337
3.75433	0.334477	6.91392e-31	5.69755e-29	OSM	3438.08
3.7656	0.392097	1.67931e-23	7.19833e-22	CXCR2	121.964
3.77428	0.782774	2.17552e-08	1.76878e-07	OLIG2	82.9639
3.78528	1.044	2.47239e-06	1.44055e-05	GJA3	85.6118
3.80922	0.544276	5.22563e-14	8.95263e-13	HEY1	55.3091
3.83679	0.254935	8.37816e-53	2.54469e-50	FPR1	6171.43
3.83748	0.526881	6.65892e-15	1.25067e-13	ITGA9	152.129
3.85202	0.766159	7.89916e-09	6.8745e-08	PROK2	95.4263
3.86411	0.61983	8.69081e-12	1.12325e-10	PCDH12	27.8463
3.87285	0.429157	3.93414e-21	1.39639e-19	ADGRA2	109.1
3.88931	0.63595	1.81301e-11	2.23458e-10	PCOLCE2	91.4304
3.89211	0.725919	1.40183e-09	1.33952e-08	HECW2	16.7384
3.91205	1.774	7.83788e-05	0.000350381	CNGB1	3.43552
3.91427	0.621319	5.69877e-12	7.53492e-11	ABCC6	45.2794
3.94072	0.246998	6.82881e-59	3.54115e-56	VSIG4	4683.18
3.96063	0.223843	1.24568e-71	1.65528e-68	SLC16A10	2607.65
3.98313	0.662332	3.34707e-11	4.00462e-10	FCGR3B	32.2444
3.98555	0.416189	2.27388e-23	9.61133e-22	PRR16	61.0612
3.99385	0.961315	3.5849e-07	2.40647e-06	GFAP	11.9356
4.00082	0.927237	1.9021e-07	1.33423e-06	CYYR1	25.3126
4.01078	0.473669	5.45184e-19	1.59658e-17	PDPN	74.7402
4.01329	0.552959	8.03411e-15	1.50231e-13	FAM124A	116.251
4.01444	0.403842	6.38804e-25	3.24143e-23	GLIS3	73.1824
4.02213	0.144736	1.7415e-171	3.7026e-167	PID1	2712.99
4.0223	0.580938	8.78622e-14	1.46628e-12	IL27	61.5877
4.0815	0.495924	4.06034e-18	1.0868e-16	MEIS3	24.0796
4.0956	0.340776	7.17392e-35	8.47359e-33	ALOX5	7111.28
4.09744	0.948461	1.81439e-07	1.27946e-06	PI3	11.8431
4.10252	0.571547	1.44268e-14	2.6306e-13	DNAH17	46.9606
4.11126	0.597809	1.21596e-13	1.99018e-12	PLXNB3	44.2377
4.12022	0.66666	1.19026e-11	1.50901e-10	IL1B	4824.59
4.15693	0.336179	1.04862e-36	1.40218e-34	ALOX5AP	2111.8
4.16061	0.917045	7.2123e-08	5.4184e-07	CYP3A5	130.768
4.18496	0.586088	1.89651e-14	3.4142e-13	HPN	21.4232
4.18686	0.925121	7.52104e-08	5.6364e-07	SOX5	12.0843
4.2031	1.54345	2.26889e-05	0.000111819	NNMT	5.89911
4.20752	1.55768	2.37238e-05	0.000116461	SERPINB10	16.9359
4.22207	1.50839	1.89501e-05	9.47104e-05	PDGFRL	5.9985
4.22213	0.624501	2.7077e-13	4.25801e-12	MYH11	20.6394
4.22693	0.757646	4.07616e-10	4.2213e-09	BEX1	20.1152
4.26915	0.382183	1.47206e-30	1.16945e-28	CCL18	3502.91
4.27098	0.367873	9.64718e-33	9.76708e-31	SOCS3	7258.02
4.28102	0.640818	4.65734e-13	7.12884e-12	APOBEC3H	58.3614
4.29182	0.645709	5.84296e-13	8.7793e-12	PLEKHA7	300.03
4.32518	0.266929	1.42301e-60	7.75762e-58	TREM1	3231.1
4.36419	0.652623	4.45032e-13	6.83165e-12	IFI44L	904.282
4.38723	0.64713	2.38203e-13	3.76818e-12	LIPN	73.2061
4.39951	0.391627	7.41921e-31	6.06692e-29	PROCR	447.667
4.43372	1.02261	1.54579e-07	1.10285e-06	ETV7	49.4724
4.46819	0.441251	1.0858e-25	5.93531e-24	SLC1A2	100.144
4.48959	0.530245	5.83807e-19	1.70499e-17	SYNPO2	48.6537
4.49877	1.42032	6.63593e-06	3.59548e-05	HMGA2	7.56731
4.56035	0.685425	5.52973e-13	8.36184e-12	CCR2	993.604
4.57264	0.416053	1.14643e-29	8.58246e-28	TNFAIP6	682.306
4.58316	0.640863	1.75961e-14	3.18526e-13	ATOH8	150.262
4.60091	0.649911	2.94317e-14	5.2189e-13	EREG	4527.27
4.62334	0.477738	9.51029e-24	4.22126e-22	CEACAM3	214.685
4.62533	1.1592	5.2817e-07	3.45308e-06	NSUN7	37.6921
4.63127	0.26879	4.93003e-68	4.76443e-65	CEACAM4	193.283
4.63523	0.533647	8.89647e-20	2.82732e-18	VNN3	252.742
4.64002	0.404546	5.168e-32	4.90522e-30	SPATC1	83.4182
4.65687	0.702444	6.41573e-13	9.55886e-12	IGLON5	38.1801
4.66528	0.355721	7.84447e-41	1.37836e-38	SIGLEC10	2647.83
4.67697	0.838321	3.78915e-10	3.94327e-09	STEAP1B	16.4299
4.69304	0.756617	9.83524e-12	1.26349e-10	MRVI1	51.2461
4.70397	0.618259	5.94019e-16	1.25791e-14	AMPH	27.046
4.71218	0.972499	1.56245e-08	1.30068e-07	IL24	26.928
4.71903	0.397567	4.7414e-34	5.27784e-32	TNIP3	757.096
4.72095	0.382444	1.48355e-36	1.97137e-34	CASP5	93.1233
4.75448	1.09747	1.39834e-07	1.00719e-06	LAMB1	16.4248
4.78816	0.673603	2.34814e-14	4.19528e-13	NTSR1	70.2233
4.90837	0.851959	1.28697e-10	1.42289e-09	TNNT2	20.918
4.91095	0.317177	1.299e-55	5.52361e-53	LAMP3	683.791
4.93254	0.365426	4.48152e-43	8.90482e-41	KREMEN1	373.396
4.95756	0.53184	2.73154e-22	1.06756e-20	LAD1	129.721
4.95842	0.847568	7.61149e-11	8.67245e-10	MT1G	322.316
4.9601	0.318755	3.813e-56	1.76235e-53	CD93	5773.3
4.97176	0.651649	4.836e-16	1.03543e-14	SLCO5A1	39.316
4.98893	0.73179	1.70264e-13	2.73619e-12	CD70	88.7743
4.98937	0.467827	3.75874e-28	2.50516e-26	RETN	167.034
5.00437	0.341796	4.22457e-50	1.15152e-47	CXCL3	3896.38
5.01182	0.778146	2.04059e-12	2.85615e-11	IL1A	481.64
5.03981	0.33415	5.77233e-53	1.82938e-50	CXCL8	58120.1
5.04854	0.753428	3.67475e-13	5.6821e-12	S100A12	1163.59
5.09375	0.337785	5.851e-53	1.82938e-50	CCL8	202.812
5.17201	1.31789	5.00603e-07	3.28295e-06	IGFBP2	15.9831
5.20537	1.57555	2.94937e-06	1.6966e-05	CCL17	36.6466
5.26904	0.838783	5.05929e-12	6.73969e-11	EDA2R	130.81
5.32174	0.695655	3.63091e-16	7.9339e-15	ADGRE3	715.661
5.34522	1.15805	3.29678e-08	2.61638e-07	CEMIP	166.578
5.38121	0.31769	5.18399e-66	4.40867e-63	VCAN	20186.2
5.47727	1.64696	2.26776e-06	1.33117e-05	HAS1	255.166
5.48859	0.481424	8.2606e-32	7.63603e-30	S100A8	7501.22
5.48897	0.319619	8.49605e-68	7.85368e-65	ADGRE1	2559.27
5.48916	0.366984	2.83755e-52	8.37906e-50	RNASE2	349.727
5.58691	0.712333	6.94352e-17	1.63123e-15	CH25H	92.0651
5.65697	0.347907	3.31576e-61	1.85517e-58	FPR2	791.506
5.69031	0.494874	2.28008e-32	2.23396e-30	IL2RA	379.062
5.74299	0.534642	1.04089e-28	7.30377e-27	MT1H	172.159
5.81477	1.10498	1.18774e-09	1.14889e-08	CCL19	27.2937
5.83303	0.959256	1.23682e-11	1.56245e-10	ACOD1	26.5258
5.86094	1.17792	4.68435e-09	4.21829e-08	CRLF2	164.878
5.92329	0.848355	3.26043e-14	5.75748e-13	MT1M	38.8546
5.95285	0.473725	4.31715e-38	6.244e-36	MET	721.379
6.05835	0.605394	1.67266e-25	8.95779e-24	ITGB8	1437.83
6.31484	0.829405	2.22671e-16	4.98338e-15	CCM2L	64.7574
6.3744	0.83335	1.59717e-16	3.61249e-15	DNER	67.0457
6.3829	0.848502	4.16695e-16	9.04939e-15	KL	73.468
6.41197	1.31826	4.99028e-09	4.4673e-08	NMNAT2	20.8738
6.48315	0.688915	3.6832e-23	1.52351e-21	CCL23	440.538
6.52549	0.332989	1.02468e-87	3.63097e-84	THBS1	76248.2
6.6281	1.23969	3.83368e-10	3.98376e-09	SERPINB7	18.2723
6.63258	1.33339	2.42865e-09	2.26075e-08	NPFFR1	14.9509
6.76475	1.19151	5.59123e-11	6.47116e-10	CSF3	58.3592
7.00191	0.398652	1.66293e-71	2.07974e-68	VTN	286.299
7.09544	1.11989	7.65199e-13	1.12744e-11	KCNJ15	153.937
7.15243	0.825663	1.58991e-20	5.36557e-19	IL6	542.871
7.19249	0.404257	2.30894e-73	3.50645e-70	CA12	367.088
7.27669	0.8694	1.71903e-19	5.30453e-18	ARNT2	95.2548
7.42876	0.651777	1.04998e-32	1.053e-30	CD300E	10600.1
7.60425	0.779423	3.5484e-25	1.85363e-23	IDO1	918.501
7.62174	0.548299	1.17277e-46	2.59732e-44	CXCL1	5413.89
7.7403	0.810017	2.15517e-24	1.03434e-22	C1QTNF1	127.39
7.74439	1.26339	1.32409e-12	1.89573e-11	SIGLEC12	29.038
7.79055	1.1192	5.28522e-15	1.00151e-13	ANKRD22	69.5113
7.80002	1.22075	2.43243e-13	3.84505e-12	IDO2	30.6637
8.12908	0.605292	4.43291e-44	9.15031e-42	SERPINB2	3014.24
8.44482	1.0303	1.91848e-19	5.90286e-18	MUCL1	906.511
8.73342	1.23975	9.12728e-16	1.8822e-14	CXCL6	50.3048
8.85287	0.886157	8.51849e-27	5.10173e-25	CXCL5	52991.6
9.02455	0.839031	2.3237e-30	1.82979e-28	PPBP	2480.49

## Sheet: LPS-downregulated
# LPS-treated monocytes vs non-treated monocytes RNA-seq data. Negative values of LogFC indicate a lower expression in LPS-treated monocytes. Statistic data from DESeq2 package is shown.
LogFC (LPS – Ø)	lfcSE	pvalue	padj	hgnc_symbol	baseMean
-7.77023	1.28584	2.17933e-12	3.03599e-11	NMRK2	30.9252
-6.37732	1.38611	1.63511e-08	1.35797e-07	ADCY1	12.8623
-6.21878	0.583418	1.58882e-28	1.0932e-26	DNASE2B	109.764
-5.95152	0.469271	9.84599e-39	1.46389e-36	STUM	100.607
-5.88092	1.32337	4.69469e-08	3.62432e-07	ATP1B4	16.1217
-5.76962	1.30191	5.35321e-08	4.0981e-07	DAPL1	8.62434
-5.75181	0.217142	1.87508e-156	1.9933e-152	CHIT1	774.286
-5.71489	0.539907	5.74242e-28	3.77986e-26	PTGDS	116.411
-5.68166	0.325333	4.54355e-70	4.83002e-67	AFAP1L1	344.578
-5.42791	0.427376	1.24457e-38	1.83755e-36	MLPH	212.048
-5.42486	1.39325	4.71546e-07	3.11159e-06	RAB6B	10.2202
-5.37745	0.712664	7.81522e-16	1.62742e-14	ADRA2B	99.5092
-5.35683	0.369964	3.69493e-49	9.24212e-47	ACSM5	87.3333
-5.25228	0.365321	1.74254e-48	4.30792e-46	FABP3	1722.53
-5.18037	0.489022	7.50684e-28	4.86594e-26	HS3ST2	5345.85
-5.17219	0.333199	6.21934e-56	2.69856e-53	MRC2	1438.65
-5.15694	0.27407	1.44461e-80	2.55949e-77	UCHL1	919.659
-5.10819	0.54317	1.19534e-22	4.7861e-21	TIMP3	2899.58
-5.04143	0.324645	6.04789e-56	2.67884e-53	ITGA3	812.959
-5.01657	1.30261	6.96371e-07	4.45414e-06	MRGPRF	9.67023
-4.77606	0.379343	6.76266e-38	9.64972e-36	KCP	1075.4
-4.7469	0.309211	1.03786e-54	3.87123e-52	ATP6V0D2	2021.34
-4.74111	1.13255	2.46786e-07	1.69913e-06	TSPAN12	10.9504
-4.68357	0.813134	1.37129e-10	1.50906e-09	RGS20	29.2802
-4.65843	0.847667	6.00051e-10	6.06354e-09	FABP4	5701.62
-4.64212	1.11613	2.84394e-07	1.93488e-06	LCNL1	11.4836
-4.63596	0.867278	1.34374e-09	1.28807e-08	GAL	282.936
-4.61753	0.465729	9.23271e-25	4.64381e-23	TSPAN10	93.2126
-4.58211	0.344972	8.52539e-42	1.57616e-39	SULT1C2	227.049
-4.51628	0.860989	2.31994e-09	2.1643e-08	KCNAB1	50.6546
-4.46609	0.397997	8.63857e-31	7.03696e-29	IGF1	42.8426
-4.45873	0.267394	6.17293e-64	4.52561e-61	PHGDH	606.281
-4.4291	0.429584	1.63348e-26	9.59374e-25	CRABP2	771.77
-4.40078	0.821792	1.33853e-09	1.28423e-08	HES2	13.3014
-4.36916	0.880285	9.77919e-09	8.39384e-08	PLA2G2D	15.42
-4.36843	1.08122	4.88055e-07	3.20759e-06	ADAMTS15	11.7471
-4.31727	0.988112	1.39844e-07	1.00719e-06	WWC1	10.266
-4.29577	0.689064	8.42152e-12	1.09243e-10	BIRC7	25.8047
-4.29491	0.462495	3.80872e-22	1.475e-20	PROC	86.219
-4.26998	0.386108	5.10719e-30	3.9342e-28	SCIN	293.235
-4.25303	0.255746	1.24698e-63	8.28503e-61	RTN4R	447.755
-4.23211	0.898667	3.30918e-08	2.62426e-07	POU3F1	14.638
-4.22558	0.991912	2.22467e-07	1.54268e-06	CDH1	19.4809
-4.18856	0.255626	6.97774e-62	4.00956e-59	ALDH1A1	9426.54
-4.09842	0.541701	8.0624e-16	1.67234e-14	KRT79	28.4022
-4.09203	0.44531	9.01791e-22	3.38148e-20	PNPLA3	53.6182
-4.06737	0.921936	1.25534e-07	9.11847e-07	TPSB2	174.406
-4.05552	0.353632	4.66937e-32	4.47187e-30	GALNT12	166.882
-4.03055	0.347376	9.72651e-33	9.80072e-31	KCNJ5	2812.04
-4.018	0.514881	1.26648e-16	2.90158e-15	NAV2	160.704
-4.00402	0.55807	1.47153e-14	2.68091e-13	NES	120.246
-3.974	0.267853	2.18081e-51	6.35152e-49	APOC1	12938.7
-3.92271	0.301422	2.47325e-40	4.17332e-38	ME3	591.151
-3.89058	0.342099	1.32759e-31	1.2112e-29	SAMD4A	1198.41
-3.83684	1.40078	2.76879e-05	0.000134615	ASIP	9.80365
-3.81947	0.367373	5.72689e-27	3.47884e-25	RARRES1	1186.17
-3.79152	0.428645	1.95993e-20	6.58296e-19	WWTR1	36.5731
-3.78853	0.266155	1.32362e-47	3.16197e-45	ZNF704	182.631
-3.7805	0.364272	6.89711e-27	4.15409e-25	MMP2	1325.98
-3.74362	0.868804	2.08309e-07	1.45256e-06	FNDC5	20.8996
-3.71751	0.401668	4.6145e-22	1.76773e-20	TSKU	429.169
-3.71488	0.313065	3.97157e-34	4.4677e-32	COL6A2	755.798
-3.71031	0.21189	2.82273e-70	3.15863e-67	SH3RF3	468.097
-3.68418	0.720579	5.34891e-09	4.76427e-08	GPER1	17.4491
-3.67721	0.604166	2.24982e-11	2.74118e-10	S100A16	17.2458
-3.67417	0.368147	4.04986e-25	2.08991e-23	GPC4	1080.31
-3.64397	0.641443	2.51937e-10	2.68627e-09	ATP9A	100.664
-3.62754	0.345145	1.69331e-27	1.07467e-25	BCAR1	95.6641
-3.61499	0.847175	2.55403e-07	1.75222e-06	NANOS1	15.4114
-3.59525	0.916609	9.56462e-07	5.99156e-06	PPM1E	8.42735
-3.59306	0.253066	2.10262e-47	4.96709e-45	PSAT1	764.958
-3.50987	2.02266	0.000233142	0.000947951	FA2H	4.40013
-3.45146	0.799982	2.20578e-07	1.53208e-06	SPTBN2	13.0485
-3.42755	0.723258	3.49827e-08	2.7598e-07	TRIM54	29.4782
-3.42031	0.577037	6.36678e-11	7.33284e-10	PHYHD1	25.7714
-3.41217	0.541017	6.0995e-12	8.03479e-11	CTSV	58.9036
-3.41203	0.946533	3.02057e-06	1.73194e-05	OVOL1	22.0378
-3.39449	0.487107	7.13004e-14	1.1993e-12	SPON2	86.7046
-3.38131	0.549425	1.61739e-11	2.0086e-10	ENTHD1	42.5683
-3.3644	0.371318	2.97386e-21	1.06803e-19	PRSS23	91.7188
-3.36115	1.35596	6.75437e-05	0.000305542	VCAM1	7.48862
-3.33955	0.461413	1.04974e-14	1.94033e-13	KIF17	41.6386
-3.31751	0.446553	2.54986e-15	5.00578e-14	DHDH	84.0569
-3.30184	1.41164	9.58089e-05	0.000420755	MANSC4	7.84106
-3.29531	0.309192	3.75654e-28	2.50516e-26	COL8A2	1224.17
-3.29427	0.729548	9.89029e-08	7.28612e-07	TPD52L1	25.6035
-3.2883	0.334466	1.94973e-24	9.44264e-23	TM4SF19	2293.45
-3.27125	0.243354	7.91372e-43	1.54361e-40	DTX1	83.2382
-3.25278	0.27188	1.29716e-34	1.49885e-32	CHCHD6	234.58
-3.23762	1.11768	2.60013e-05	0.00012685	ARHGAP8	14.1088
-3.23572	0.78182	4.73477e-07	3.12336e-06	SAMD13	12.1718
-3.22519	0.48312	5.8748e-13	8.82092e-12	USP2	114.814
-3.22101	1.04206	1.5441e-05	7.82949e-05	EYA2	12.3209
-3.21829	0.727631	1.50303e-07	1.07632e-06	AKAP6	35.6768
-3.21177	0.967099	7.93291e-06	4.23029e-05	ZBTB7C	14.1801
-3.21119	1.63572	0.00021877	0.000894391	KIAA1210	4.8325
-3.20294	0.769128	4.32509e-07	2.86662e-06	RASL11B	13.9947
-3.19268	0.246005	3.94816e-40	6.50712e-38	CARD14	165.332
-3.17252	0.328146	1.04912e-23	4.61858e-22	COL6A1	1093.29
-3.15025	0.159963	5.78103e-88	2.45821e-84	DTNA	229.386
-3.14852	0.96809	9.99858e-06	5.23983e-05	GAREM1	8.00568
-3.13291	1.65854	0.000267867	0.00107556	SMAD9	4.54338
-3.1133	0.516782	4.06255e-11	4.81192e-10	SARDH	128.79
-3.11244	0.597205	3.86207e-09	3.50305e-08	GPD1	75.6025
-3.1113	0.237826	1.06583e-40	1.85744e-38	ALDH5A1	258.294
-3.10163	0.506695	2.26125e-11	2.75352e-10	TUBB4A	22.9581
-3.09216	1.91781	0.000426522	0.00164281	KCNF1	3.24101
-3.08167	0.410245	1.57462e-15	3.16727e-14	EPB41L1	746.927
-3.06721	0.738041	4.65354e-07	3.07169e-06	AGAP1	14.5543
-3.05006	0.689353	1.56897e-07	1.11752e-06	DDIT4L	30.5049
-3.04948	0.296419	2.23214e-26	1.29111e-24	APOE	36747.5
-3.04665	1.25464	9.29532e-05	0.000409507	CLIC6	5.57376
-3.04516	1.16502	5.95184e-05	0.000272017	ATP2B2	7.00053
-3.01909	0.527675	2.52441e-10	2.6903e-09	MAG	28.454
-3.01862	0.213509	6.06451e-47	1.38642e-44	SPOCD1	1028.51
-3.01716	0.593715	7.71121e-09	6.72194e-08	TPSD1	33.5496
-3.01637	0.422414	2.58521e-14	4.60722e-13	ABCG2	229.114
-2.99856	1.94888	0.000516967	0.00195608	ITGBL1	2.72232
-2.9969	0.896229	8.05086e-06	4.28487e-05	CLMP	8.68417
-2.98889	1.68522	0.000373734	0.00145824	RASIP1	3.1207
-2.97278	0.574721	4.96217e-09	4.44588e-08	DYNC1I1	15.6183
-2.97255	0.285359	6.21873e-27	3.76685e-25	SERPINF1	905.418
-2.97082	0.673735	1.70934e-07	1.2102e-06	HPGDS	15.8487
-2.96392	0.333471	1.8843e-20	6.33896e-19	FARP1	813.396
-2.94683	0.370076	5.10014e-17	1.2102e-15	A2M	16806.7
-2.93398	0.556327	2.99129e-09	2.75315e-08	TIE1	135.528
-2.93159	0.67823	2.47932e-07	1.70591e-06	GALNT14	14.2382
-2.92613	0.259045	4.28801e-31	3.60345e-29	SPTBN1	1460.61
-2.92521	0.278765	2.90635e-27	1.81208e-25	DIRAS1	94.2927
-2.91911	0.566119	5.48475e-09	4.88018e-08	LRRN3	77.4603
-2.89263	0.311779	5.61921e-22	2.14104e-20	DPYSL3	147.673
-2.87476	0.66924	2.80718e-07	1.9117e-06	CAMP	16.743
-2.87197	1.83868	0.000580722	0.00216887	KLK4	3.1834
-2.86374	0.376886	9.56708e-16	1.97099e-14	NINL	62.2123
-2.8479	0.676073	3.94969e-07	2.63242e-06	DCSTAMP	1556.74
-2.83766	0.347916	1.15528e-17	2.94867e-16	TCTEX1D2	70.914
-2.83367	0.331437	4.18942e-19	1.24228e-17	LGALSL	65.8831
-2.81807	0.391029	1.83935e-14	3.31691e-13	ACOX2	30.3311
-2.81763	0.143768	5.15698e-87	1.37053e-83	PRKACB	2215.14
-2.80208	0.371859	1.62065e-15	3.25062e-14	ASPHD1	99.8465
-2.79481	1.34182	0.000242307	0.000982023	XKR3	8.06725
-2.78853	0.168318	4.18276e-63	2.69484e-60	FAIM	406.419
-2.78807	0.552372	9.78919e-09	8.39564e-08	ANK2	11.9966
-2.77787	0.437754	6.5765e-12	8.63638e-11	RTKN	30.9264
-2.77322	0.255586	7.33242e-29	5.26671e-27	LY9	605.905
-2.76745	0.433732	5.29528e-12	7.02765e-11	ADGRA3	44.656
-2.76576	0.281077	2.80814e-24	1.33566e-22	ALDH1L2	529.376
-2.7611	0.690629	9.24843e-07	5.80374e-06	FN1	1439.71
-2.7601	0.237764	1.39648e-32	1.39392e-30	CDH23	1332.69
-2.74424	0.327223	1.82431e-18	5.03722e-17	SRPX	87.1934
-2.71683	0.893066	2.23069e-05	0.00011009	WIPF3	17.8312
-2.71572	0.943089	3.54265e-05	0.000168691	RAP1GAP	19.788
-2.70372	0.231278	5.7058e-33	5.91762e-31	GPNMB	201143
-2.70077	0.366092	5.66519e-15	1.06969e-13	CNIH3	199.789
-2.69901	0.644502	4.49618e-07	2.97243e-06	LAYN	15.1136
-2.68234	0.757329	4.7596e-06	2.64559e-05	CSPG4	18.4288
-2.64467	0.260187	1.19557e-25	6.48443e-24	GREM1	196.181
-2.64143	0.535934	1.78216e-08	1.47091e-07	SDS	3121.23
-2.61244	1.22326	0.000248743	0.00100447	DNASE1L3	8.27897
-2.60601	0.798808	1.20311e-05	6.21611e-05	KLHL13	14.8035
-2.59267	0.702966	2.95655e-06	1.69981e-05	TIFAB	378.541
-2.57415	0.288836	2.11232e-20	7.07246e-19	CEP70	155.572
-2.57229	0.423733	3.80979e-11	4.52767e-10	HTRA4	851.936
-2.57037	0.361876	4.38374e-14	7.60218e-13	COL5A3	46.0902
-2.56902	0.337789	1.08407e-15	2.22474e-14	MREG	1707.7
-2.5636	1.56509	0.000719402	0.00262708	DUSP13	3.83835
-2.56148	0.368212	1.22788e-13	2.00749e-12	FHL1	205.998
-2.54196	0.399773	6.48344e-12	8.51943e-11	ACOT1	25.9986
-2.54082	0.262206	1.48488e-23	6.44285e-22	ZNF366	354.802
-2.52472	1.6992	0.000956152	0.00339244	PYGO1	3.32426
-2.5225	0.277568	4.42638e-21	1.5581e-19	CD52	12724.8
-2.51054	0.415283	4.43548e-11	5.23322e-10	KCNJ1	159.064
-2.50807	0.610085	6.23692e-07	4.0256e-06	ARFGEF3	14.2028
-2.5079	0.267122	2.72854e-22	1.06756e-20	DOCK3	475.221
-2.50756	0.313665	5.27014e-17	1.24775e-15	GPAT3	1980.11
-2.49527	0.277141	9.62923e-21	3.32349e-19	MSR1	6025.02
-2.47725	0.305226	1.98407e-17	4.9395e-16	TJP1	54.447
-2.47044	0.359335	2.17041e-13	3.44882e-12	ATP1B1	2164.05
-2.46487	0.215206	1.11933e-31	1.02578e-29	ADCY3	3088.66
-2.44754	0.23213	2.63631e-27	1.6583e-25	ATP8A1	1287.34
-2.44628	0.241683	2.11039e-25	1.12453e-23	OTOA	167.78
-2.43866	0.67953	4.32371e-06	2.4223e-05	EPHB1	53.6361
-2.43385	0.395071	2.19292e-11	2.67644e-10	GPRC5B	125.024
-2.43366	0.321884	1.55287e-15	3.1324e-14	PLEKHF1	112.641
-2.43283	0.76496	1.65761e-05	8.3618e-05	CPEB1	9.55614
-2.42865	0.582016	4.89445e-07	3.21573e-06	FBXO15	21.4931
-2.42616	0.170472	3.08662e-47	7.21149e-45	TNFSF8	817.202
-2.42117	0.819649	3.30924e-05	0.000158499	DNAJC12	9.01637
-2.41716	0.529037	9.2233e-08	6.82312e-07	CHAC1	38.5621
-2.41566	0.194136	7.93869e-37	1.06826e-34	CD9	10603.2
-2.41155	0.159195	4.20611e-53	1.35494e-50	TFCP2L1	406.251
-2.40554	1.38303	0.000698957	0.00256039	DCLK3	3.39722
-2.40079	0.2443	4.08535e-24	1.88413e-22	PAQR5	242.972
-2.39947	0.275567	1.36212e-19	4.22158e-18	OTUB2	81.3424
-2.39881	0.498407	3.03767e-08	2.4225e-07	RAPGEF3	200.808
-2.39868	0.296837	2.64643e-17	6.52734e-16	MCOLN3	743.351
-2.39555	0.873986	6.18325e-05	0.000281684	HR	20.9856
-2.39103	0.181209	5.02461e-41	9.05325e-39	LGALS3	40443.6
-2.39089	0.584588	6.80706e-07	4.36181e-06	SUCNR1	677.463
-2.37354	0.38642	2.40475e-11	2.9249e-10	CSF1	2619.36
-2.37084	1.70571	0.00131054	0.00448974	TRPM1	3.64868
-2.36943	0.232215	9.29577e-26	5.10691e-24	APBA1	435.949
-2.36373	0.59334	1.02959e-06	6.3969e-06	ETNK2	22.594
-2.35612	0.77388	2.59781e-05	0.000126766	PIGR	10.2313
-2.35527	0.8922	8.38045e-05	0.000372911	TNC	35.7282
-2.3552	0.403913	1.50087e-10	1.64484e-09	GPR150	23.3309
-2.33271	0.721948	1.4637e-05	7.45738e-05	ADORA1	17.6314
-2.32934	0.325995	3.17379e-14	5.61849e-13	RET	47.0746
-2.32877	0.444125	3.61098e-09	3.29074e-08	NAT8L	46.0567
-2.32376	0.719263	1.46996e-05	7.48211e-05	DSP	28.7147
-2.31657	1.06052	0.000280613	0.00112208	TNFRSF4	199.769
-2.31335	0.158945	3.07791e-49	7.88426e-47	HAGHL	381.049
-2.31052	0.199733	3.09862e-32	2.99453e-30	DST	1602.2
-2.3042	0.414588	6.76462e-10	6.76812e-09	PYCR1	25.7758
-2.29792	0.227416	2.52463e-25	1.33192e-23	PDE6G	178.923
-2.29424	0.298792	6.06338e-16	1.28272e-14	TNFSF14	689.883
-2.28928	0.345558	1.09251e-12	1.57691e-11	THRB	35.2414
-2.28904	0.487165	5.00665e-08	3.85117e-07	METTL7B	56.747
-2.28641	0.245779	6.13926e-22	2.33084e-20	LGR4	165.138
-2.28179	0.228258	7.44862e-25	3.7706e-23	LIPA	101979
-2.28166	0.590701	1.63698e-06	9.87902e-06	FABP5	6339.84
-2.28014	0.305144	2.85147e-15	5.56704e-14	QPRT	123.197
-2.27997	0.239968	9.43561e-23	3.80665e-21	CIR1	4441.6
-2.27967	0.18413	1.76477e-36	2.33048e-34	SLCO4C1	161.186
-2.27414	0.242638	3.17321e-22	1.2379e-20	RGCC	3173.29
-2.27204	0.506768	1.30623e-07	9.46226e-07	CCND1	187.505
-2.26604	0.324561	9.63358e-14	1.60015e-12	CLECL1	97.9599
-2.25379	0.234719	3.53555e-23	1.46529e-21	TMEM255A	840.412
-2.23887	0.868951	0.000107401	0.000466678	MYOZ1	18.2578
-2.2357	0.6458	6.98516e-06	3.76264e-05	SLC6A9	20.3923
-2.22422	0.398392	5.62128e-10	5.69929e-09	NUMBL	254.631
-2.22151	0.266655	3.11244e-18	8.40834e-17	MATK	1444.91
-2.22116	1.51757	0.00141377	0.0048093	ISM1	4.52587
-2.21936	0.170916	7.89465e-40	1.2526e-37	IARS1	3545.38
-2.21193	0.865596	0.000115901	0.00050146	FHL2	6.93234
-2.20882	0.321246	1.90968e-13	3.05277e-12	ACOT7	297.733
-2.20695	0.39222	4.35935e-10	4.47749e-09	PSD3	952.791
-2.20412	0.399855	8.16061e-10	8.08493e-09	PCSK6	389.746
-2.19716	0.512359	2.96339e-07	2.01164e-06	MYL9	80.0404
-2.19506	1.56396	0.00160321	0.0053865	CROCC2	4.5684
-2.18996	0.463592	4.29382e-08	3.33788e-07	IGSF10	35.0412
-2.18413	1.08891	0.000483061	0.00184123	TPPP3	54.0264
-2.18153	0.358115	2.89168e-11	3.47737e-10	RAB40B	52.3388
-2.17134	0.35329	2.06107e-11	2.51696e-10	SPATA12	97.7522
-2.16912	0.256222	9.52961e-19	2.7123e-17	KCNC4	494.392
-2.1676	0.336997	3.44809e-12	4.68434e-11	ACOT4	139.82
-2.16531	0.350302	1.6528e-11	2.04898e-10	FAM81A	76.5919
-2.16447	0.487612	1.53745e-07	1.09764e-06	OLFM2	31.4612
-2.16442	0.85628	0.000129232	0.000553061	OCSTAMP	152.345
-2.16294	0.220205	3.82978e-24	1.77268e-22	BCAR3	556.02
-2.15997	0.615985	6.06828e-06	3.309e-05	PDLIM4	51.3252
-2.15733	0.775569	6.30002e-05	0.000286574	ADGRG6	19.5595
-2.15461	0.966873	0.000287514	0.00114601	PITX1	9.36245
-2.15286	0.121087	5.8417e-72	8.28003e-69	RPS6KA2	3853.45
-2.15157	0.324167	8.95739e-13	1.30889e-11	NCAPH	81.4146
-2.14704	0.189969	5.92262e-31	4.91878e-29	DEXI	491.471
-2.14602	0.417151	5.42184e-09	4.8272e-08	ADM2	56.5217
-2.14512	0.238996	1.08516e-20	3.70926e-19	SLC17A9	2003.81
-2.14422	0.191875	2.46826e-30	1.92933e-28	CRTAM	385.278
-2.14356	0.283717	1.34947e-15	2.74819e-14	SLC9A7	1175.97
-2.14334	0.253886	1.12865e-18	3.19099e-17	EPN2	97.9068
-2.14134	0.891585	0.000184994	0.000767795	OSBPL6	7.7794
-2.13181	0.224859	1.00388e-22	4.04232e-21	GALM	1425.61
-2.13163	0.539999	1.17535e-06	7.23901e-06	F3	156.916
-2.12043	0.332604	4.71364e-12	6.29502e-11	DENND2B	174.616
-2.11701	0.937556	0.000275124	0.00110179	C2orf88	13.3858
-2.11442	0.119836	6.22318e-71	7.35061e-68	SHMT2	2169.27
-2.11357	1.65098	0.00210377	0.00685594	GPR143	3.55861
-2.11064	0.207503	1.08595e-25	5.93531e-24	STAG3	225.358
-2.11015	0.279876	1.456e-15	2.95665e-14	ASNS	694.656
-2.10284	0.637537	1.26186e-05	6.5023e-05	SELENOP	7914.57
-2.10264	0.387424	1.19566e-09	1.15602e-08	LAMA1	61.8476
-2.10151	0.334842	8.61053e-12	1.11423e-10	GPAT2	142.648
-2.09603	0.528689	1.09507e-06	6.7819e-06	HTR2B	35.9056
-2.09535	0.1931	8.27471e-29	5.86429e-27	EPDR1	265.127
-2.0921	0.182129	6.67829e-32	6.25494e-30	ITGA6	959.563
-2.08805	0.396385	2.75423e-09	2.54599e-08	GCSH	53.6118
-2.08432	0.378869	7.87092e-10	7.80156e-09	TEX14	41.062
-2.08339	0.794409	0.000104714	0.000456307	CST6	13.6714
-2.08322	0.779838	9.09943e-05	0.000401542	SLC30A3	17.9929
-2.07735	0.219148	9.40914e-23	3.80319e-21	PAQR8	810.359
-2.07533	0.320822	2.4611e-12	3.39776e-11	CD276	2314.29
-2.0748	1.47578	0.00185964	0.00614786	RHCG	3.56369
-2.07114	0.178791	2.10024e-32	2.06727e-30	ACOT2	434.154
-2.07028	0.256282	2.06188e-17	5.1272e-16	ADORA2B	346.073
-2.06444	0.433867	3.43245e-08	2.71392e-07	ITGA11	33.9759
-2.06167	0.676841	2.93983e-05	0.000142345	DNAH14	12.2316
-2.05939	0.323286	4.53561e-12	6.0687e-11	CCSER1	76.0909
-2.05935	0.205348	4.26591e-25	2.19606e-23	SLC1A3	6065.6
-2.05928	1.42219	0.00176892	0.0058801	FRMPD2	3.86073
-2.0515	1.62295	0.00233874	0.00753965	DIRAS2	2.78526
-2.04966	0.19983	4.11856e-26	2.32885e-24	DCAF4	253.538
-2.03174	0.323211	7.45047e-12	9.73e-11	CCN3	71.3445
-2.02976	0.312885	2.06245e-12	2.88485e-11	SLC35F2	136.212
-2.02856	0.822873	0.000169813	0.000710007	CHRD	22.1571
-2.02682	0.850253	0.000212617	0.000870825	TMEM151A	11.2292
-2.02505	0.245195	4.37792e-18	1.16494e-16	NCS1	495.023
-2.0246	1.59547	0.00241574	0.00776314	MYZAP	5.84739
-2.02388	0.635224	1.89022e-05	9.44932e-05	DHCR24	1091.26
-2.02216	0.239301	8.79716e-19	2.51393e-17	TRIM47	1346.6
-2.01516	0.190453	1.31636e-27	8.37935e-26	ZNF589	2073.35
-2.01414	0.153678	1.2575e-40	2.17363e-38	FXN	260.443
-2.00968	0.465629	2.49594e-07	1.71549e-06	RASGRF1	90.8557
-2.00643	0.353187	2.68816e-10	2.86337e-09	HPGD	44.7003
-2.00372	0.351176	2.32755e-10	2.49551e-09	WFS1	337.476
-2.00343	0.249906	3.03229e-17	7.41882e-16	MFSD12	8777.43
-1.99824	0.817576	0.00018444	0.000766044	SEC14L2	19.1825
-1.9979	1.19468	0.00123577	0.00426176	SLC9A2	4.06298
-1.99207	0.26854	3.0283e-15	5.89603e-14	MACROH2A2	161.88
-1.99133	0.283927	5.6123e-14	9.5765e-13	ISOC2	497.217
-1.99091	0.583444	8.77445e-06	4.63406e-05	ZNF667	16.5583
-1.98695	0.340946	1.13124e-10	1.25989e-09	MELTF	622.059
-1.98651	0.382177	3.65559e-09	3.32712e-08	TRPV6	44.7255
-1.98404	0.165583	1.62727e-34	1.86007e-32	APOO	449.467
-1.98367	0.866556	0.000284509	0.00113595	CHMP4C	6.76359
-1.97543	0.541822	3.75165e-06	2.11913e-05	CTH	19.6476
-1.97245	0.287409	1.55273e-13	2.51047e-12	HACD1	98.4875
-1.97232	1.72811	0.00294323	0.00925545	CPA6	2.36873
-1.96583	0.192702	6.20438e-26	3.46224e-24	SLC1A5	2545.13
-1.96415	0.359963	9.00561e-10	8.86427e-09	TMEM97	72.9244
-1.96372	1.06481	0.000878545	0.00314404	CTSG	11.1265
-1.95581	0.442991	1.58482e-07	1.12768e-06	DNAJC6	183.672
-1.94759	0.701242	7.25679e-05	0.000326601	CNKSR3	12.7998
-1.94399	0.617759	2.22858e-05	0.000110011	KAZN	18.6363
-1.94381	0.143444	2.84681e-43	5.81982e-41	SRPRB	1016.36
-1.93815	0.122266	5.33074e-58	2.63574e-55	SLC29A3	2349.81
-1.93614	0.183931	1.98829e-27	1.25439e-25	DUSP2	1125.79
-1.93252	0.198469	5.98612e-24	2.70214e-22	ALDH1B1	163.374
-1.93005	0.357323	1.17894e-09	1.14187e-08	NUPR1	873.404
-1.91689	0.318425	3.33198e-11	3.99106e-10	PPIC	43.5448
-1.91632	0.216218	2.00851e-20	6.73549e-19	CCDC78	79.4801
-1.91586	0.540411	5.52062e-06	3.0337e-05	DMD	68.8818
-1.915	0.310185	1.29533e-11	1.63248e-10	LPL	4674.68
-1.91445	0.229637	1.87011e-18	5.15699e-17	SNED1	185.969
-1.91375	0.320284	4.3476e-11	5.13239e-10	GEM	187.643
-1.91305	0.399133	2.66552e-08	2.14341e-07	CCNA1	38.0236
-1.91246	0.507625	2.37048e-06	1.38687e-05	FGFBP2	83.2934
-1.90775	0.593348	1.79634e-05	9.01392e-05	NT5M	12.3161
-1.90546	0.0981496	2.34074e-85	4.97665e-82	PER3	901.547
-1.90375	0.557596	8.93909e-06	4.71598e-05	RND3	68.1064
-1.90353	0.800435	0.000240005	0.000973619	FRK	9.90844
-1.90281	0.207947	1.45377e-21	5.33827e-20	GM2A	48990.2
-1.90248	0.237497	2.65447e-17	6.5396e-16	SNAI3	719.534
-1.90119	0.233677	9.58468e-18	2.46408e-16	ACP5	38336.7
-1.90068	0.403719	3.99126e-08	3.11749e-07	RHBDF1	124.797
-1.8991	0.109468	7.53209e-69	7.6257e-66	AHCY	3674.96
-1.89787	0.229722	3.38736e-18	9.12785e-17	ACAT2	1194.98
-1.89702	0.522808	4.05534e-06	2.28218e-05	PDF	20.3604
-1.89671	0.69559	8.77054e-05	0.000388561	ARHGEF26	12.0232
-1.89563	0.541607	6.55681e-06	3.55623e-05	TMEM217	28.414
-1.8907	0.945753	0.000656527	0.00241956	TMIE	8.37523
-1.88456	0.129707	2.58355e-49	6.69865e-47	NBPF1	614.539
-1.87629	0.332768	2.99599e-10	3.16589e-09	BNC2	272.489
-1.87238	0.226167	2.79634e-18	7.5833e-17	SOX13	474.185
-1.87016	0.315431	5.45926e-11	6.33221e-10	CES1	8478.44
-1.86851	0.847057	0.000395614	0.00153306	NDUFA4L2	8.32236
-1.86841	0.890169	0.000522846	0.00197657	FAM180B	7.6841
-1.86571	0.178679	4.12434e-27	2.54906e-25	CD109	1163.15
-1.86383	0.251542	2.59916e-15	5.09316e-14	METTL1	488.345
-1.85717	0.111419	7.25311e-64	5.14028e-61	CDR2	1000.73
-1.85413	0.180852	2.87054e-26	1.65394e-24	BAG2	151.25
-1.85396	0.944677	0.000747836	0.0027193	KCNA2	12.7819
-1.85299	0.241362	3.35148e-16	7.36114e-15	ZNF30	64.2226
-1.85269	0.602609	2.97602e-05	0.000143901	SYPL2	14.4975
-1.84988	0.346531	1.55162e-09	1.47338e-08	CYTL1	59.207
-1.84974	0.482437	1.83268e-06	1.09451e-05	GIPC3	82.1245
-1.84931	0.704738	0.000123958	0.000532528	IGFBP6	21.2166
-1.8413	0.326796	2.96538e-10	3.13511e-09	CYP51A1	138.397
-1.8367	0.229586	2.55379e-17	6.3135e-16	OSGIN1	930.93
-1.83095	0.208505	3.46868e-20	1.13984e-18	MRTO4	750.883
-1.82755	0.386089	3.41581e-08	2.70177e-07	ATP8B1	74.6421
-1.82301	0.508218	4.83532e-06	2.68417e-05	KIAA1549	18.0433
-1.82167	0.239711	5.7701e-16	1.22433e-14	ENDOD1	246.561
-1.81922	0.140149	4.08961e-40	6.68841e-38	EARS2	560.581
-1.8166	0.210545	1.28823e-19	4.016e-18	TMEM117	153.063
-1.81104	0.418768	2.28962e-07	1.58462e-06	MAP1A	126.032
-1.81044	0.225841	2.13293e-17	5.29152e-16	SMAD3	4953.86
-1.81001	1.27266	0.00256138	0.0081621	ARMH4	3.7738
-1.80058	0.48844	3.3204e-06	1.88908e-05	MYBPH	36.0549
-1.79719	1.01442	0.00125824	0.00433291	GUCY2F	6.97737
-1.79463	0.892638	0.000709524	0.00259553	WNT7A	15.0839
-1.79432	0.198115	2.7179e-21	9.77756e-20	SEPTIN11	1913.09
-1.7919	0.336543	1.60488e-09	1.52191e-08	HAMP	597.784
-1.78908	0.66121	0.000101758	0.000444518	FBP1	7683.6
-1.78416	0.292744	1.81644e-11	2.2375e-10	EXTL2	159.838
-1.78329	0.37805	3.64404e-08	2.86361e-07	TXNRD3	155.803
-1.77334	0.231502	3.34057e-16	7.34476e-15	SLC18B1	1541.63
-1.77231	0.245858	9.88179e-15	1.83331e-13	MGST1	1646.7
-1.76937	1.71133	0.0043534	0.0131699	PCARE	1.80357
-1.76665	0.225204	7.80386e-17	1.82729e-15	SLC47A1	956.789
-1.76611	0.540263	1.59894e-05	8.08631e-05	C1orf226	17.224
-1.76591	0.594758	4.47324e-05	0.000209299	LILRA4	13.73
-1.76231	0.167114	1.08326e-27	6.97917e-26	RHOBTB2	764.098
-1.76167	0.38673	7.87594e-08	5.87521e-07	SPRY2	281.985
-1.76007	1.68514	0.00441887	0.0133432	UGT3A1	2.16636
-1.75772	0.486822	4.52391e-06	2.52449e-05	SRCIN1	24.4235
-1.7506	0.341508	4.53907e-09	4.09441e-08	LPAR5	59.224
-1.74305	0.813313	0.000533969	0.00201396	BOK	7.80624
-1.74179	0.204126	2.54584e-19	7.71042e-18	KLF8	166.735
-1.74033	0.132841	6.89722e-41	1.22201e-38	CHCHD10	793.741
-1.73834	0.167086	4.56423e-27	2.81276e-25	BDH1	194.874
-1.73824	0.17616	1.08185e-24	5.38672e-23	VAT1	17170.6
-1.73793	0.26956	1.83473e-12	2.58676e-11	MSMO1	986.286
-1.73519	0.233194	1.67933e-15	3.36199e-14	KIF21A	103.464
-1.7349	0.61166	7.06709e-05	0.000318603	DCDC2	11.2083
-1.73317	0.181489	2.38553e-23	1.00633e-21	SLC7A1	1861.45
-1.73038	0.294764	6.79339e-11	7.79883e-10	FTCDNL1	91.1257
-1.73031	0.182322	4.18798e-23	1.72559e-21	NLE1	139.294
-1.72916	0.278189	8.0835e-12	1.04923e-10	LGMN	38675.4
-1.72891	0.330246	2.51624e-09	2.33411e-08	L3MBTL4	148.517
-1.72862	0.113115	2.19891e-54	7.79185e-52	MFHAS1	2507.3
-1.72507	0.415235	4.87732e-07	3.20759e-06	POLR3G	23.2492
-1.72504	0.523079	1.47905e-05	7.52656e-05	KLHL30	41.5646
-1.72129	0.278432	9.93366e-12	1.27459e-10	SGK1	29855
-1.72038	1.24282	0.00311048	0.00970673	ELAVL4	3.20836
-1.71451	0.540342	2.32156e-05	0.000114177	GOLGA7B	188.43
-1.71175	0.11026	4.95128e-56	2.23977e-53	C1orf198	285.304
-1.70786	0.810363	0.000611117	0.00227079	TAFA3	8.27721
-1.70378	0.305972	3.91866e-10	4.06611e-09	RBFA	198.948
-1.69972	0.219623	1.62197e-16	3.66468e-15	PITHD1	3883.37
-1.69686	0.305717	4.32994e-10	4.4559e-09	SCD	9942.06
-1.69457	0.631964	0.000119624	0.000516305	NPIPB13	27.0291
-1.69423	0.202962	1.14447e-18	3.23141e-17	STRBP	411.087
-1.69299	0.133524	1.43351e-38	2.10191e-36	PSEN2	1306.88
-1.69161	0.395269	2.81866e-07	1.91891e-06	CCDC85C	37.2311
-1.69149	0.32274	2.40969e-09	2.24605e-08	CFD	1775.07
-1.68643	0.371326	8.3951e-08	6.24085e-07	CHI3L1	19079
-1.68508	0.541685	2.95003e-05	0.000142807	NOG	43.3065
-1.68289	0.129183	1.57368e-40	2.69823e-38	FDX1	1797.33
-1.68112	0.207616	8.99528e-18	2.32946e-16	CCNE1	94.1995
-1.6798	0.137116	2.9687e-36	3.89615e-34	ITGB1BP1	1950.77
-1.677	0.145561	1.80524e-32	1.79351e-30	RHOF	1849.4
-1.6759	0.381706	1.70654e-07	1.20881e-06	ALS2CL	256.992
-1.67351	0.185223	2.66225e-21	9.59358e-20	NDUFAF4	307.92
-1.67262	0.27185	1.15596e-11	1.46903e-10	DUSP14	196.202
-1.66963	0.175769	3.46295e-23	1.438e-21	MYO1D	528.364
-1.66692	0.178606	1.66907e-22	6.62055e-21	PPP1R14B	813.338
-1.66484	0.310356	1.22087e-09	1.17826e-08	IL18BP	8646.73
-1.6645	0.410504	7.66335e-07	4.8607e-06	RASAL1	359.521
-1.66416	0.123519	4.01266e-43	8.04842e-41	SLC26A11	8368.86
-1.66291	1.18336	0.00325495	0.0101057	TACR2	6.20055
-1.65893	1.44063	0.00485531	0.0145188	GPRC5A	25.203
-1.65878	0.238145	4.9897e-14	8.57608e-13	NQO1	2687
-1.65803	0.1947	2.59794e-19	7.85701e-18	SLC1A4	1587.66
-1.65627	0.277128	3.42561e-11	4.09398e-10	DIP2C	52.6085
-1.65537	0.584336	7.69478e-05	0.000344564	SEPTIN5	17.1047
-1.65163	0.22284	1.90256e-15	3.78749e-14	IFITM10	1409.56
-1.64736	0.133229	6.78069e-37	9.18244e-35	PBX3	1416.81
-1.64285	0.143106	2.71624e-32	2.63699e-30	BAIAP2	1196.48
-1.63965	0.982075	0.0019492	0.00640784	NUDT11	7.18945
-1.63653	0.342749	2.72176e-08	2.18477e-07	RYR1	205.967
-1.635	0.280837	8.69184e-11	9.81595e-10	LDHD	178.179
-1.63463	0.428788	2.1609e-06	1.27195e-05	FAM153A	84.5949
-1.63455	0.154192	4.67923e-28	3.09923e-26	EVL	5258.91
-1.63377	0.258255	3.75192e-12	5.06473e-11	PRXL2B	2922.26
-1.62647	0.169227	1.1039e-23	4.84918e-22	RAB7B	3366.08
-1.62547	0.226822	1.15026e-14	2.11372e-13	NLN	4185.28
-1.62393	0.250155	1.26266e-12	1.81021e-11	CCNB1	72.5638
-1.62385	0.136153	1.36874e-34	1.57301e-32	POLR3B	241.68
-1.62344	0.283898	1.60488e-10	1.74981e-09	SEL1L3	1429.64
-1.62193	0.163649	5.73098e-25	2.91498e-23	ITPKB	3593.83
-1.62061	0.14541	1.18326e-30	9.49332e-29	CA2	1483.76
-1.61991	0.147511	7.29533e-30	5.5395e-28	PUS7	321.269
-1.61889	0.162307	3.02722e-25	1.58527e-23	GCLC	4277.81
-1.61755	0.250098	1.47787e-12	2.10597e-11	WARS1	12414.3
-1.61494	0.2445	5.89309e-13	8.84214e-12	EMP1	16939.5
-1.61426	0.244917	6.47635e-13	9.62892e-12	CLYBL	139.03
-1.61406	0.872393	0.00132356	0.00453143	PRSS22	5.28362
-1.61358	0.0827872	2.29093e-86	5.41195e-83	DYRK2	3686
-1.61112	0.16542	3.09219e-24	1.45772e-22	DBI	7297.11
-1.61075	0.208192	1.51209e-16	3.43834e-15	ZNF618	350.61
-1.60787	0.329983	1.6751e-08	1.38901e-07	LRRC75A	40.0987
-1.60759	0.30451	1.95078e-09	1.83358e-08	GINS1	107.795
-1.5998	0.294695	8.52198e-10	8.41551e-09	RPP40	64.7905
-1.59931	0.123688	4.71446e-40	7.65145e-38	VARS1	1517.28
-1.59909	0.169013	4.52785e-23	1.85128e-21	MRPL12	177.615
-1.59316	0.183628	6.03863e-20	1.93354e-18	MARS2	194.869
-1.59239	1.45236	0.00576506	0.0168888	ANKRD63	3.02333
-1.58376	0.820007	0.0011288	0.00393367	ID1	57.709
-1.58366	0.615142	0.00018812	0.00077935	SOX8	13.3114
-1.58185	0.270818	7.7404e-11	8.80047e-10	MPP7	321.125
-1.58095	0.190672	1.63249e-18	4.54894e-17	PDIA5	270.393
-1.57982	0.427246	3.5921e-06	2.03603e-05	CCDC62	21.2558
-1.57859	0.470609	1.35657e-05	6.95325e-05	SYDE2	24.8323
-1.57003	0.420153	3.09468e-06	1.77061e-05	APOC2	20.1251
-1.56471	0.235624	4.59356e-13	7.03629e-12	NME2	563.623
-1.56466	0.549937	8.17385e-05	0.00036448	CBR3	68.8268
-1.56212	0.76616	0.000883113	0.00315773	ARHGEF5	8.48014
-1.56131	0.480287	2.02154e-05	0.000100585	SEZ6L2	16.1246
-1.56064	0.233676	3.54602e-13	5.49905e-12	DHRS11	183.952
-1.55786	0.267692	8.85649e-11	9.98927e-10	SQLE	1034.19
-1.55393	0.193896	1.60242e-17	4.02706e-16	MVK	301.431
-1.55226	0.427772	4.86013e-06	2.69583e-05	SPARC	6476.66
-1.54821	1.00784	0.00297788	0.00934506	ARC	9.39118
-1.54811	0.160421	7.02429e-24	3.15737e-22	TFEB	2287.01
-1.54801	0.213045	5.39138e-15	1.01981e-13	NUDT19	493.605
-1.54783	0.244764	3.79162e-12	5.10859e-11	PPAT	260.582
-1.54756	0.731514	0.000735778	0.00268004	PTPRS	10.9147
-1.54752	0.314765	1.37954e-08	1.16298e-07	INPP4B	220.497
-1.54005	0.109364	7.08773e-47	1.58623e-44	KIAA0930	17409.7
-1.53827	0.330701	5.27176e-08	4.04631e-07	SBK1	65.5432
-1.53784	0.239057	1.85918e-12	2.61948e-11	NELL2	559.071
-1.53415	1.1132	0.00416899	0.0126642	PNLIPRP3	5.29836
-1.53053	0.435148	7.70542e-06	4.11827e-05	PNMA6A	26.7772
-1.52978	0.121816	5.09685e-38	7.3219e-36	ATIC	1173.85
-1.52969	0.168196	1.35392e-21	4.98022e-20	LRFN4	620.066
-1.52968	0.159311	1.11764e-23	4.89939e-22	ATP5MC3	4873.35
-1.52861	0.165477	3.59296e-22	1.39398e-20	TRIM32	355.834
-1.52176	0.141251	6.49686e-29	4.68237e-27	GGCT	627.718
-1.52108	0.0911451	2.27512e-64	1.72754e-61	NDUFB9	2843.78
-1.52099	0.342342	1.46234e-07	1.04965e-06	GPT2	125.729
-1.51558	0.784899	0.00124694	0.0042961	EPPK1	11.2087
-1.51477	0.217554	4.9312e-14	8.49614e-13	CYB561A3	8552.08
-1.51198	0.72021	0.000808902	0.00291147	WNT10A	9.26877
-1.5119	0.216401	4.16474e-14	7.2401e-13	RAB42	3410.91
-1.51114	0.203145	1.48704e-15	3.01381e-14	RBM38	2825.18
-1.51076	1.0921	0.0042864	0.0129893	HSD11B1	775.125
-1.50837	0.320938	4.26667e-08	3.3192e-07	ALK	125.573
-1.50479	0.179814	8.39504e-19	2.40873e-17	PRADC1	298.477
-1.50327	0.30666	1.54176e-08	1.28597e-07	ICAM4	45.4084
-1.50159	0.334761	1.21876e-07	8.87401e-07	RAVER2	71.0798
-1.49753	0.140263	1.84264e-28	1.26375e-26	ZHX3	498.772
-1.49751	0.485593	3.9688e-05	0.00018718	BAMBI	27.0629
-1.49631	0.260729	1.48884e-10	1.63251e-09	PPARGC1B	1393.09
-1.4959	0.156728	1.94113e-23	8.25406e-22	SMYD5	358.472
-1.49357	0.634008	0.000407367	0.00157703	AK5	15.6693
-1.49299	0.268081	4.04519e-10	4.19126e-09	FUCA1	27949.9
-1.49013	0.221384	2.54246e-13	4.01301e-12	DCBLD1	467.077
-1.48984	0.137727	4.00226e-29	2.89429e-27	PEBP1	3846.51
-1.48278	0.243173	1.67448e-11	2.07224e-10	TCN2	3388.3
-1.48125	0.180642	3.50576e-18	9.43493e-17	SFXN4	416.932
-1.48074	0.391563	2.8503e-06	1.64495e-05	ZNF711	38.0049
-1.47988	0.164404	3.20075e-21	1.14372e-19	TOMM40	1495.16
-1.47684	0.988854	0.00364205	0.0111995	LTF	25.3359
-1.47659	0.273886	1.13528e-09	1.10165e-08	PLXNA1	5166.93
-1.47562	0.563592	0.000190537	0.000788595	AXL	136.721
-1.4752	0.24806	4.31111e-11	5.09214e-10	SLC16A1	796.952
-1.47458	0.516209	8.88823e-05	0.000393283	PLEKHG5	25.5716
-1.46496	0.282788	3.68819e-09	3.35392e-08	UBE3D	44.5384
-1.46372	0.396344	4.18939e-06	2.35388e-05	CTSK	2748.72
-1.46364	0.0998891	1.78653e-50	4.93292e-48	PMM2	614.091
-1.46304	1.45526	0.00788127	0.0222174	KREMEN2	2.61722
-1.46272	0.74037	0.00120666	0.00417269	NPAS1	11.2311
-1.46107	0.266999	7.30653e-10	7.27267e-09	FMNL2	2807.32
-1.46066	0.284779	4.89165e-09	4.39195e-08	DNPH1	678.174
-1.46031	0.68415	0.000796315	0.002872	EFR3B	13.7482
-1.4599	0.207654	3.15241e-14	5.58529e-13	TMEM138	5330.83
-1.45955	0.232797	5.7182e-12	7.55591e-11	TMEM163	454.558
-1.4578	0.422445	1.09592e-05	5.69414e-05	CDS1	83.3703
-1.45593	0.286075	6.09056e-09	5.39098e-08	SLC40A1	530.259
-1.45019	0.205951	2.94111e-14	5.2189e-13	MMAB	317.835
-1.44991	0.37997	2.58441e-06	1.49965e-05	SRGAP3	199.014
-1.44663	0.190411	4.59877e-16	9.88376e-15	RCN1	897.709
-1.44092	0.219364	8.08822e-13	1.18842e-11	CEBPA	5411.94
-1.44011	0.420137	1.23015e-05	6.3481e-05	DENND2C	21.7356
-1.43881	0.452813	3.10812e-05	0.000149845	B3GALNT1	53.9476
-1.43678	0.297877	2.50411e-08	2.02279e-07	B4GALT2	134.979
-1.43646	0.197715	5.79428e-15	1.09213e-13	TMEM220	211.381
-1.43494	0.161532	9.65166e-21	3.32583e-19	NME1	318.705
-1.43413	0.406622	8.47421e-06	4.48966e-05	MARC2	21.1075
-1.43193	1.41825	0.00835871	0.0233831	CAMK2B	2.28615
-1.42689	0.243362	7.63135e-11	8.68577e-10	ANKS6	100.575
-1.42512	0.316117	1.21133e-07	8.82597e-07	INSIG1	3294.84
-1.42479	0.391567	5.5356e-06	3.04115e-05	BAALC	94.8179
-1.42474	0.136754	2.98109e-27	1.85325e-25	SLC12A2	482.403
-1.42248	0.875558	0.00300307	0.00941357	ST6GALNAC1	15.5549
-1.42235	0.133766	3.03831e-28	2.05071e-26	PIGW	457.589
-1.41942	0.166353	2.18415e-19	6.69125e-18	HSPD1	4798.45
-1.41853	0.272642	3.48245e-09	3.18317e-08	RASL11A	57.9558
-1.41831	0.206397	1.02728e-13	1.70102e-12	CD300LB	2357.39
-1.41726	0.620727	0.00056562	0.00211868	NIPAL1	10.5938
-1.41597	0.252652	3.62644e-10	3.7832e-09	C11orf45	928.422
-1.41527	0.727631	0.00141	0.00479954	CYP4F11	18.5169
-1.41514	0.231058	1.53357e-11	1.91457e-10	THNSL1	84.2336
-1.41455	0.155035	1.09381e-21	4.07276e-20	DDX31	310.326
-1.40865	0.335622	5.29303e-07	3.45943e-06	ATF3	4895.34
-1.40799	0.394147	7.4126e-06	3.97176e-05	FKBP7	28.0479
-1.40514	0.164958	2.52174e-19	7.64833e-18	SETMAR	208.205
-1.40386	0.188387	1.48517e-15	3.013e-14	BZW2	634.72
-1.40385	0.166761	5.97106e-19	1.73905e-17	SCFD2	290.513
-1.40353	1.18549	0.00722785	0.0206077	TP73	3.75776
-1.40196	0.146249	1.38971e-23	6.04225e-22	TOR3A	4025.01
-1.40036	0.33767	6.72004e-07	4.31255e-06	TBX21	95.9033
-1.39958	0.401341	1.04777e-05	5.46398e-05	CTDSPL	402.964
-1.39598	0.255478	8.41963e-10	8.3183e-09	P2RX7	4462.25
-1.39243	0.206498	2.63109e-13	4.14368e-12	C20orf27	767.976
-1.39164	0.549239	0.000283376	0.00113185	SLC22A17	33.5621
-1.39141	0.182756	4.36985e-16	9.44182e-15	THEM6	204.557
-1.39079	0.865139	0.00329217	0.0102033	LGALS9C	8.83385
-1.39011	0.131139	4.49064e-28	2.98361e-26	CLUH	1810.89
-1.38456	0.913297	0.00405764	0.0123578	COL27A1	7.10349
-1.38339	0.418273	2.13006e-05	0.00010554	AKR7A3	23.766
-1.38334	0.517121	0.000185708	0.000770256	HPCAL4	29.9557
-1.38186	0.164884	8.51801e-19	2.43744e-17	FBXO31	568.702
-1.38089	0.966863	0.00488895	0.0146009	ASS1	7.21978
-1.38056	0.167554	2.82086e-18	7.64003e-17	THRA	4103.62
-1.3783	0.212156	1.44645e-12	2.06534e-11	HSF4	489.461
-1.37767	0.167852	3.7027e-18	9.92724e-17	NPM3	210.469
-1.37653	0.187393	3.47855e-15	6.74794e-14	ZBED3	983.15
-1.37474	0.484595	0.000112006	0.000485399	TTC22	29.6696
-1.37059	0.283008	2.541e-08	2.0477e-07	ZNRF3	43.1118
-1.37011	0.167341	4.43918e-18	1.17829e-16	XYLB	100.88
-1.36936	0.231789	6.41641e-11	7.382e-10	PRKAR1B	98.1586
-1.36853	0.235903	1.22817e-10	1.36214e-09	SLC45A3	437.587
-1.36786	0.199383	1.21135e-13	1.9857e-12	EBP	538.645
-1.36754	0.294021	6.69849e-08	5.0628e-07	BICD1	130.816
-1.36549	1.10251	0.00711078	0.0203202	SYT7	4.18013
-1.36281	0.138163	9.59644e-25	4.81202e-23	PLEKHA1	1439.75
-1.36021	0.18612	4.752e-15	9.06933e-14	SARS2	132
-1.35927	0.149048	1.24307e-21	4.58041e-20	PAICS	1267.91
-1.35782	0.242612	4.22135e-10	4.3568e-09	PLS1	71.737
-1.35712	0.209058	1.55997e-12	2.2185e-11	MPND	757.309
-1.35421	0.241661	4.08098e-10	4.22423e-09	CPNE9	58.8357
-1.35338	0.519614	0.000244676	0.000989738	PEG3	14.5504
-1.34911	0.343272	1.91181e-06	1.13857e-05	DEPTOR	43.3956
-1.34855	1.03923	0.00662851	0.0190728	TMEM52	4.3207
-1.3458	0.196834	1.49304e-13	2.41764e-12	TMEM223	125.143
-1.34275	0.118536	1.54254e-31	1.38966e-29	ANAPC7	1557.28
-1.34234	0.645248	0.00112739	0.00392943	TDRD3	2333.32
-1.33851	0.867314	0.00415588	0.0126298	PRCD	12.9106
-1.33835	0.61644	0.000889412	0.00317801	ZNF683	43.8004
-1.33812	0.149912	7.65631e-21	2.66417e-19	POP1	319.737
-1.33627	0.156511	2.41078e-19	7.3327e-18	APEX1	2817.98
-1.33573	0.168757	4.46031e-17	1.06791e-15	ABCE1	2692.39
-1.33559	0.101253	1.57185e-41	2.85633e-39	GPD1L	462.159
-1.33552	0.448512	7.54403e-05	0.000338454	FBLIM1	334.109
-1.33471	0.420555	3.81165e-05	0.000180328	CEP126	25.5312
-1.33389	0.172091	1.66267e-16	3.74867e-15	SRGAP1	236.91
-1.33293	0.18201	4.50226e-15	8.62125e-14	SRM	702.663
-1.33095	0.202728	1.0075e-12	1.46415e-11	PPFIBP1	176.721
-1.33002	0.387807	1.49734e-05	7.61421e-05	GATM	580.898
-1.32965	0.547419	0.00043514	0.00167357	CADM1	253.876
-1.32863	0.211816	7.03121e-12	9.21075e-11	ADA2	26555.4
-1.32839	0.112697	7.47667e-34	8.15187e-32	GPATCH4	553.013
-1.32765	0.226844	9.83004e-11	1.10347e-09	LSR	118.135
-1.32566	0.19729	3.55579e-13	5.51018e-12	MGLL	12651.4
-1.32506	0.285461	7.68491e-08	5.74301e-07	C1orf127	113.418
-1.324	0.263283	1.06876e-08	9.13299e-08	VWF	102.623
-1.32386	0.310993	4.77984e-07	3.15212e-06	PYHIN1	121.436
-1.32191	0.323725	1.0442e-06	6.48386e-06	TOM1L1	41.6268
-1.32189	0.221831	5.1977e-11	6.04531e-10	SLC6A12	329.324
-1.32154	0.473097	0.000143282	0.000607322	PHOSPHO1	32.6059
-1.31816	0.169764	1.55006e-16	3.52093e-15	RRS1	278.136
-1.31499	0.13612	7.93473e-24	3.55908e-22	ACSS1	1064.74
-1.31409	0.178109	3.12212e-15	6.07313e-14	DENND5B	249.911
-1.31165	0.140445	1.76674e-22	6.9949e-21	ECHS1	1683.92
-1.31087	0.0777472	1.38722e-65	1.13437e-62	CDK4	2322.05
-1.31072	0.146749	7.75493e-21	2.69408e-19	ADK	806.795
-1.30847	0.259337	1.01573e-08	8.6938e-08	DHRS3	2074.26
-1.30701	0.341197	3.18971e-06	1.81889e-05	KLRB1	137.513
-1.30588	0.681515	0.00184671	0.00610811	FADS2	702.154
-1.30563	0.107907	1.83129e-35	2.2769e-33	SLC25A38	486.766
-1.30513	0.210103	1.10193e-11	1.40457e-10	SPN	3658.09
-1.30477	0.206631	5.67887e-12	7.51328e-11	MAFF	1296.4
-1.3045	0.170464	3.87689e-16	8.45401e-15	SC5D	1299.19
-1.30259	1.33155	0.0111362	0.0301153	FBXL2	3.22319
-1.30096	0.0794087	4.11435e-62	2.49929e-59	DOP1B	3855.53
-1.30082	0.452313	0.000114203	0.000494513	BACE2	15.8295
-1.30044	0.125175	5.06232e-27	3.08395e-25	HSPA9	12226.9
-1.30041	0.286571	1.35276e-07	9.76937e-07	PRSS21	72.4361
-1.29979	0.213873	2.62557e-11	3.17895e-10	FNDC10	264.95
-1.29894	0.205081	5.08241e-12	6.76202e-11	ZNF316	2257.61
-1.29712	0.249444	4.55325e-09	4.10546e-08	FAM86C1	57.4201
-1.2966	0.166101	1.17866e-16	2.70913e-15	TIMM8A	160.418
-1.29624	0.186668	7.90678e-14	1.32576e-12	RAB38	225.292
-1.29465	0.114952	3.63375e-31	3.09028e-29	COPRS	869.195
-1.29116	0.312312	8.97397e-07	5.64818e-06	MFSD2A	1327.5
-1.29059	0.250917	6.29094e-09	5.5614e-08	RILPL1	144.634
-1.28874	0.343036	4.51723e-06	2.52142e-05	RGS1	886.712
-1.28827	0.264841	2.74939e-08	2.20418e-07	CD83	7090.04
-1.28697	0.275994	7.59643e-08	5.68489e-07	CDKN2B	267.611
-1.2868	0.170051	7.90661e-16	1.64323e-14	LIMK1	4241.74
-1.28619	0.611173	0.00117886	0.00408669	NSG1	36.2064
-1.28579	0.251011	7.13547e-09	6.24318e-08	TAF4B	151.201
-1.28407	0.138736	4.18967e-22	1.61079e-20	CYP27A1	32856.1
-1.28182	0.226452	3.48886e-10	3.64863e-09	LSP1	24156.7
-1.28075	0.112124	6.03359e-32	5.67611e-30	LDHB	4800.32
-1.27976	0.161403	4.60246e-17	1.09854e-15	WDR4	206.375
-1.27959	0.469977	0.000196667	0.000811753	GPR153	121.357
-1.2792	0.123677	8.68671e-27	5.18787e-25	IFRD2	560.654
-1.27882	0.338716	4.28761e-06	2.40334e-05	TMEM37	1228.57
-1.27609	0.284664	1.87352e-07	1.31679e-06	FRRS1	405.898
-1.27546	0.102105	1.53743e-37	2.16472e-35	EPRS1	4391.37
-1.27257	0.107697	6.10506e-34	6.72537e-32	AARS1	3133.64
-1.27236	0.138617	8.86661e-22	3.33651e-20	MGST2	798.996
-1.27154	0.377045	2.12305e-05	0.000105217	DDO	53.2563
-1.27053	0.0878132	3.47083e-49	8.78492e-47	NOB1	689.112
-1.2696	0.723749	0.00294099	0.00924975	GUCY1A1	10.8065
-1.26903	0.292224	3.68746e-07	2.47238e-06	MARVELD1	876.271
-1.26699	0.345278	6.79173e-06	3.6696e-05	CCR4	116.247
-1.26685	0.711611	0.00277995	0.00880057	ELFN1	11.4885
-1.26618	0.126153	2.12327e-25	1.12857e-23	ACAT1	1446.55
-1.2659	0.148465	3.19852e-19	9.55109e-18	NOP16	416.344
-1.2649	0.250608	1.12764e-08	9.59762e-08	LTA4H	17112.8
-1.26478	0.444815	0.000137803	0.000586318	KLHL29	23.2592
-1.26309	0.315614	1.71934e-06	1.03263e-05	FAM92A	69.7813
-1.26187	0.604142	0.00129233	0.00443595	COL22A1	18.5429
-1.26186	0.233946	1.71271e-09	1.61984e-08	NCOA7	1118.35
-1.26124	0.18884	5.58698e-13	8.44242e-12	HDDC2	510.304
-1.26118	0.163138	2.37007e-16	5.28752e-15	IVD	1129.33
-1.26096	0.204531	1.67858e-11	2.0761e-10	PPAN	118.303
-1.26008	0.170894	3.75265e-15	7.2532e-14	SPECC1	1736.2
-1.25877	0.769433	0.00394378	0.0120368	TBX1	5.4939
-1.25704	0.26287	4.54676e-08	3.51778e-07	NRIP3	1544.1
-1.25642	0.312712	1.6344e-06	9.86629e-06	CBS	37.8534
-1.2554	0.0991148	1.78778e-38	2.60343e-36	TRPV2	3286.52
-1.25319	0.38551	3.47665e-05	0.000166038	IQGAP3	162.62
-1.25221	1.25578	0.0122112	0.0326527	KIF26B	3.689
-1.24558	0.147876	8.31263e-19	2.38831e-17	SORD	502.569
-1.24332	0.145324	2.66748e-19	8.04444e-18	HSPE1	989.089
-1.24305	0.135016	7.49268e-22	2.82952e-20	ITPA	1067.61
-1.24095	0.180865	1.67211e-13	2.6912e-12	DYRK4	533.744
-1.24088	0.0969334	3.30105e-39	5.01311e-37	MRPL15	1137.66
-1.24061	0.146238	5.02547e-19	1.48192e-17	HMGN3	1453.16
-1.24013	0.326748	4.3683e-06	2.44535e-05	LRATD2	173.673
-1.23829	0.226545	1.22001e-09	1.17796e-08	C3orf33	72.2723
-1.23802	0.276644	2.15778e-07	1.50022e-06	LGALS9B	49.293
-1.23784	0.109307	2.12364e-31	1.87347e-29	IMP4	1125.37
-1.23754	0.113381	2.11656e-29	1.5571e-27	OSTC	3104.78
-1.23457	0.184452	5.49936e-13	8.32777e-12	EXOSC5	189.454
-1.23354	0.163144	9.73837e-16	2.00239e-14	MTAP	717.385
-1.23343	0.133002	4.12242e-22	1.5878e-20	ALDH4A1	355.373
-1.23218	0.134561	1.23352e-21	4.55311e-20	NDUFAF2	181.847
-1.232	0.0991565	4.07548e-37	5.59025e-35	HMOX2	971.464
-1.23005	0.510128	0.000566575	0.00212189	PDCD1	23.3157
-1.22882	0.467757	0.000298167	0.00118603	CDC20	17.4938
-1.22813	0.244695	1.45744e-08	1.22477e-07	B3GNT2	3865.64
-1.22508	0.306966	2.00055e-06	1.18412e-05	KHDRBS3	38.7257
-1.22133	0.195519	1.12559e-11	1.43327e-10	PLCG1	878.125
-1.22077	0.23073	3.43941e-09	3.14518e-08	TNFRSF25	699.023
-1.22062	0.155513	1.05476e-16	2.43225e-15	CCDC86	341.884
-1.21963	0.882238	0.00725241	0.0206666	F2RL3	8.31472
-1.21958	0.231097	3.72027e-09	3.3802e-08	FRMD4B	1775.54
-1.21661	0.076981	6.13856e-58	2.96618e-55	AGPS	4879.68
-1.21603	0.175431	1.10117e-13	1.8177e-12	BAG3	895.928
-1.21561	0.36067	2.46947e-05	0.000120948	ALDH1A2	231.336
-1.21516	0.635793	0.00225032	0.00728665	ATP8A2	11.7614
-1.21451	0.367581	3.16474e-05	0.000152195	PHLDA3	702.549
-1.21296	0.215826	5.4317e-10	5.52288e-09	CARD11	455.189
-1.20732	0.183234	1.22571e-12	1.7608e-11	FGR	20117.6
-1.20498	1.3943	0.0144822	0.0378635	NPW	1.76875
-1.2028	1.10224	0.0121953	0.0326226	TAGLN3	6.03357
-1.20221	0.241211	1.89865e-08	1.56099e-07	FXYD6	721.55
-1.20012	0.27235	3.33851e-07	2.25333e-06	ALAS1	4372.19
-1.19962	0.218578	1.21427e-09	1.17294e-08	NOTCH3	740.228
-1.19839	0.124717	1.88205e-23	8.01889e-22	TRUB2	373.984
-1.19668	0.258084	1.1207e-07	8.20499e-07	CD27	137.132
-1.19491	1.3181	0.0147273	0.0384184	REEP1	2.30091
-1.19472	0.10524	1.79412e-31	1.60949e-29	UTP4	904.904
-1.1934	0.106655	1.15234e-30	9.28026e-29	HGH1	427.794
-1.1926	0.176272	3.83569e-13	5.91804e-12	PDE3B	1979.58
-1.19251	0.298257	2.13293e-06	1.25618e-05	AMIGO1	117.226
-1.19202	0.107291	2.8244e-30	2.19962e-28	GARS1	4576.94
-1.1911	0.594446	0.00188133	0.00620716	ATP1A3	15.6593
-1.19106	0.238756	1.92194e-08	1.5777e-07	DIPK1A	323.775
-1.19083	0.287435	1.14077e-06	7.04441e-06	VIPR1	278.99
-1.1905	0.297048	2.06008e-06	1.21732e-05	RAPSN	66.6871
-1.18985	0.297256	2.10896e-06	1.24448e-05	SCIMP	1379.77
-1.18962	0.224897	3.83114e-09	3.47648e-08	FGFRL1	444.132
-1.18762	0.253715	9.28552e-08	6.86677e-07	TBC1D10C	1422.2
-1.18598	0.372006	5.20033e-05	0.000240357	SLAMF7	8208.4
-1.18521	0.14724	2.35137e-17	5.81984e-16	GRWD1	556.011
-1.18507	0.0780038	9.44671e-54	3.23946e-51	DCXR	831.128
-1.18386	0.553331	0.00134327	0.004593	LDLR	897.171
-1.18326	0.175248	4.36164e-13	6.7052e-12	ZNF382	197.761
-1.18094	0.240933	3.12143e-08	2.48441e-07	FUOM	919.567
-1.1797	0.15289	3.50363e-16	7.67944e-15	PEMT	257.171
-1.17916	0.131681	9.5752e-21	3.31561e-19	TFB2M	330.91
-1.17903	0.350689	2.82255e-05	0.000137072	GPC1	27.7171
-1.17873	0.138291	4.41247e-19	1.30659e-17	COA7	825.76
-1.17727	0.645259	0.00302302	0.00946994	CYP4F3	26.8959
-1.17519	0.566939	0.00163362	0.00547484	ZDHHC11B	21.3243
-1.17417	0.530925	0.00113299	0.00394248	IGSF9B	19.0415
-1.17411	0.310361	5.55827e-06	3.0516e-05	EPHA4	99.5541
-1.17325	0.577933	0.00183276	0.00606762	CDON	12.7875
-1.17308	0.0893587	5.92238e-41	1.05811e-38	GNPNAT1	550.956
-1.17248	0.119546	2.93003e-24	1.38743e-22	LPCAT4	544.072
-1.17119	0.080124	5.53693e-50	1.49014e-47	UQCRC2	8013.39
-1.17044	0.226592	8.0502e-09	6.99163e-08	METAP1D	70.4997
-1.1697	0.369448	5.88546e-05	0.000269388	CD3EAP	104.759
-1.16838	0.190399	2.72842e-11	3.29874e-10	AKAP1	778.028
-1.16728	0.141168	4.06381e-18	1.0868e-16	LRCH1	1697.34
-1.16721	0.349354	3.15699e-05	0.000151891	SNPH	73.7033
-1.16655	0.108899	2.50453e-28	1.69582e-26	TMEM70	2515.16
-1.16612	0.222294	5.27629e-09	4.70156e-08	CSTB	36466.1
-1.16609	0.619447	0.00269578	0.0085532	KLHL32	8.95561
-1.16608	0.263956	3.5306e-07	2.37394e-06	CLIC2	1299.04
-1.16599	0.0877794	7.70132e-42	1.4363e-39	RPLP0	20226.3
-1.16143	0.200285	2.24474e-10	2.41526e-09	MBLAC2	109.192
-1.16116	0.552747	0.00157106	0.00529188	ZBTB8A	17.4762
-1.16062	0.119138	5.89667e-24	2.66743e-22	YBX1	25763.5
-1.16029	0.12849	5.16366e-21	1.81163e-19	AIMP2	534.215
-1.15929	0.226731	1.10785e-08	9.44804e-08	FBXW8	312.087
-1.15879	0.270684	6.79734e-07	4.35689e-06	CD3E	959.993
-1.15787	0.131345	3.64672e-20	1.19098e-18	MIPEP	370.445
-1.15484	0.376947	8.76737e-05	0.000388501	CAVIN3	50.0133
-1.1536	0.200635	3.0983e-10	3.26427e-09	CCND2	1887.52
-1.15347	0.146144	9.47164e-17	2.20084e-15	ST6GALNAC4	560.796
-1.15229	0.101145	1.33305e-31	1.2112e-29	EEF1B2	8493.8
-1.15225	0.0956153	5.52669e-35	6.60129e-33	FAM136A	1265.8
-1.1513	0.0966362	2.91066e-34	3.30928e-32	C8orf33	980.258
-1.14798	0.0948984	3.20893e-35	3.92099e-33	NPM1	13477.9
-1.14694	0.180722	7.64245e-12	9.96848e-11	HMGCS1	1975.02
-1.14591	0.39194	0.000144033	0.000610261	COBLL1	122.197
-1.1459	0.480183	0.000748763	0.00272174	B9D1	28.3161
-1.14469	0.12773	1.02505e-20	3.52077e-19	ERG28	349.601
-1.14381	0.106957	3.33429e-28	2.24336e-26	RRP1	1200.02
-1.1431	0.157491	1.3362e-14	2.44064e-13	TRAP1	1006.68
-1.14273	0.358031	5.81861e-05	0.000266673	CXCR5	90.4838
-1.14182	0.429215	0.000337037	0.00132871	C1orf53	20.0796
-1.1413	0.98459	0.0126201	0.0335856	KALRN	57.6597
-1.14089	1.03628	0.013751	0.0361961	CALY	9.00888
-1.14039	0.147001	2.92756e-16	6.45672e-15	PFAS	481.63
-1.13876	1.36875	0.0170457	0.0435953	DUPD1	2.50628
-1.13752	0.142184	4.21558e-17	1.01503e-15	SSR3	6679.32
-1.13718	0.270875	1.06064e-06	6.57636e-06	TNNI2	443.369
-1.13608	0.124151	1.86671e-21	6.79593e-20	PRDX4	1084.82
-1.13572	0.159787	4.15594e-14	7.23072e-13	POLR3D	493.15
-1.1335	0.114951	2.01844e-24	9.73106e-23	DIMT1	477.362
-1.13336	1.04191	0.0142353	0.0372913	VASN	6.93319
-1.13249	0.327955	2.3109e-05	0.000113758	PKD2L1	324.143
-1.13183	0.154044	7.16665e-15	1.34365e-13	PLD3	32220
-1.13077	0.115732	4.99941e-24	2.27607e-22	YARS2	387.894
-1.1306	0.3479	4.90952e-05	0.000227807	ZNF229	54.1126
-1.1301	0.484223	0.000905139	0.00322614	NEO1	37.2759
-1.12957	0.266404	9.01996e-07	5.67377e-06	IL27RA	1854.98
-1.12768	0.411354	0.000272711	0.00109357	SCG5	44.7578
-1.12764	0.169348	1.01924e-12	1.48019e-11	RDH13	148.376
-1.12741	0.16779	6.73699e-13	9.99548e-12	SLC29A1	2339.67
-1.12708	0.204437	1.35975e-09	1.30165e-08	HTR7	212.129
-1.12701	0.110565	7.09414e-26	3.93808e-24	MAK16	614.5
-1.12627	0.183177	2.95298e-11	3.54707e-10	TRABD2A	239.146
-1.12574	0.424831	0.000363947	0.00142424	SEPTIN4	32.9619
-1.12524	0.455842	0.000625239	0.0023167	PGBD5	26.9492
-1.12489	0.187423	7.44489e-11	8.49173e-10	CMSS1	160.974
-1.12466	0.702914	0.00568454	0.0166817	CPNE6	40.041
-1.12272	0.111328	2.19514e-25	1.16386e-23	DPH2	495.373
-1.1219	0.158869	6.11966e-14	1.03839e-12	GUSB	5546.36
-1.12094	0.354652	6.93418e-05	0.000313239	CD36	41551.5
-1.11972	0.153581	1.14926e-14	2.1137e-13	C5orf30	157.234
-1.11881	0.968843	0.0133491	0.0352829	ARHGAP42	3.49349
-1.11869	0.129068	1.58769e-19	4.90637e-18	MPC2	1234.16
-1.11862	0.146172	7.28088e-16	1.52361e-14	ELOC	2461.78
-1.1161	0.171909	3.27796e-12	4.46771e-11	FARSB	762.135
-1.1161	0.575256	0.00263834	0.00838723	DPY19L2	12.4063
-1.11599	0.128465	1.35009e-19	4.19041e-18	MCCC2	1239.29
-1.11485	0.124814	1.51474e-20	5.13634e-19	HM13	8202.03
-1.1144	0.142108	1.66139e-16	3.74867e-15	URB1	458.384
-1.11363	0.203284	1.7443e-09	1.64751e-08	UNG	270.901
-1.11151	0.853105	0.0105919	0.0288119	S100A1	3.21483
-1.11054	0.368126	0.000117326	0.000507313	EPHX2	64.1864
-1.10976	0.284717	4.26001e-06	2.38914e-05	GCNT1	453.536
-1.10945	0.218131	1.52852e-08	1.27643e-07	HES6	170.887
-1.10862	0.577413	0.0028245	0.00892165	NOS1AP	9.58302
-1.10824	0.20788	4.0641e-09	3.67376e-08	ABCC4	422.257
-1.10802	0.226564	4.26015e-08	3.31655e-07	BCKDHB	190.891
-1.10798	0.720616	0.00674741	0.0193756	RAB9B	6.40456
-1.10623	0.217768	1.59952e-08	1.32945e-07	HMGCR	3119.15
-1.10586	0.424356	0.00044001	0.00168986	FCMR	1531.5
-1.10553	0.133651	5.05849e-18	1.33601e-16	SLC38A6	3378.2
-1.10521	0.52965	0.00187564	0.00619126	PVALB	14.5751
-1.10507	0.114464	1.74568e-23	7.46777e-22	HSD3B7	2903.88
-1.10493	0.14564	1.28649e-15	2.62748e-14	FAHD1	532.942
-1.10437	0.412422	0.00035537	0.00139324	RGMB	59.0196
-1.1041	0.0826193	3.38075e-42	6.47551e-40	TMEM192	1722.96
-1.10396	0.162753	4.74487e-13	7.24718e-12	PSPH	263.845
-1.10383	0.524422	0.00179619	0.00595583	SPEG	20.7571
-1.10161	0.175894	1.5635e-11	1.94851e-10	ZNF124	624.064
-1.09916	0.120612	3.07857e-21	1.10191e-19	TMED3	1745.9
-1.09877	0.12573	9.14703e-20	2.90261e-18	FECH	1556.44
-1.09674	0.250393	5.33793e-07	3.48556e-06	TTLL11	69.4251
-1.09612	0.275233	3.12379e-06	1.78439e-05	MARC1	130.216
-1.09581	0.39044	0.000243882	0.000986902	MEP1A	38.7831
-1.09545	0.214443	1.43109e-08	1.20358e-07	LGALS9	5630.18
-1.09422	1.29291	0.0191475	0.0482741	SLC16A8	3.32202
-1.09421	0.255812	8.61864e-07	5.4358e-06	TRAF4	489.046
-1.09339	0.435565	0.0006056	0.00225257	CRHBP	68.4859
-1.09297	0.172969	1.1258e-11	1.43327e-10	MOSPD1	692.279
-1.0928	0.368491	0.000147004	0.00062198	STARD4	2314.39
-1.09266	0.475966	0.00111339	0.00388443	ITGAD	60.6788
-1.09258	0.18974	3.70148e-10	3.85582e-09	DOLPP1	380.225
-1.09188	0.208363	7.1252e-09	6.23925e-08	TRIM16	167.982
-1.09184	0.130248	2.09044e-18	5.74222e-17	HLTF	582.342
-1.09101	0.32543	3.83773e-05	0.000181481	NREP	499.166
-1.09067	0.117389	6.0678e-22	2.30783e-20	MYDGF	3314.4
-1.09063	0.132148	6.2968e-18	1.64872e-16	HIBCH	411.93
-1.08992	0.269464	2.44601e-06	1.42792e-05	KLHDC8B	1801.69
-1.08959	0.183233	1.20058e-10	1.33292e-09	CDK6	1056.3
-1.0894	1.07856	0.0173136	0.0442115	GPC3	3.7707
-1.08733	0.0983866	8.32363e-30	6.29782e-28	RPS18	17327.9
-1.08732	0.104561	9.84196e-27	5.82869e-25	CCNQ	622.222
-1.08675	0.0949822	9.95471e-32	9.16221e-30	CCT2	3446.02
-1.08307	0.0645354	1.161e-64	9.14219e-62	CARS2	2011.93
-1.08295	0.122368	3.63121e-20	1.18774e-18	GTF2IRD1	289.618
-1.08226	0.188283	4.09568e-10	4.23739e-09	LTBP3	975.228
-1.08185	0.130891	5.89591e-18	1.54757e-16	GALE	1029.31
-1.0814	0.18255	1.42409e-10	1.56311e-09	WDR74	706.321
-1.08103	0.242801	4.0354e-07	2.68618e-06	ZNF296	115.054
-1.08099	0.0717575	1.02134e-52	3.0584e-50	HSPH1	3962.07
-1.08077	0.25604	1.16521e-06	7.18075e-06	ZAP70	1015.62
-1.07827	0.100111	1.91225e-28	1.30728e-26	MRPL24	566.546
-1.07696	0.165029	3.06075e-12	4.18486e-11	DAG1	1220.7
-1.07621	0.101533	1.22615e-27	7.82981e-26	TTC3	6125.25
-1.07566	0.197588	2.4483e-09	2.27705e-08	PIEZO1	4619.99
-1.07536	0.446474	0.000854335	0.00306669	VXN	38.7466
-1.07525	0.0913951	2.37864e-33	2.52861e-31	VIM	95675.6
-1.07494	0.0858971	2.47134e-37	3.4342e-35	AIFM1	1499.37
-1.07469	0.122958	1.00171e-19	3.15983e-18	PCCB	1066.5
-1.07462	1.46264	0.0188316	0.0475735	CALHM1	2.71286
-1.07452	0.0982748	3.25404e-29	2.36124e-27	SLC25A5	9268.37
-1.07434	1.17755	0.0196055	0.0492477	GABRE	3.68282
-1.07385	0.121658	4.64836e-20	1.50424e-18	EPHX1	2063.47
-1.07325	1.48091	0.0185798	0.0470381	CRISP3	1.94986
-1.07323	0.221571	6.15327e-08	4.67398e-07	MPP6	106.604
-1.07319	0.592749	0.00401121	0.0122268	SPP1	10410.4
-1.0725	0.177767	7.51537e-11	8.56752e-10	ADCK1	392.435
-1.07216	0.224285	8.5011e-08	6.31082e-07	C11orf80	74.1708
-1.07209	0.696587	0.00732175	0.0208363	PDE3A	10.0567
-1.07132	0.214197	2.75277e-08	2.20605e-07	JHY	91.5934
-1.07127	0.484288	0.00148105	0.00501571	LARGE1	26.976
-1.07118	0.157371	4.59066e-13	7.03629e-12	POLR1A	1112.04
-1.06981	0.248452	8.27113e-07	5.22903e-06	ZBTB12	65.7831
-1.0676	0.189276	8.1772e-10	8.0976e-09	RTL10	631.478
-1.06648	0.140292	1.33984e-15	2.73381e-14	NME4	580.376
-1.06636	0.322683	4.95615e-05	0.000229771	DHRS9	946.942
-1.0661	0.18761	6.42697e-10	6.4546e-09	FAH	1276.24
-1.06527	0.624199	0.00518722	0.0154116	TRIM9	11.6612
-1.06341	0.1326	4.87704e-17	1.15985e-15	NIFK	952.955
-1.06259	0.141031	2.29158e-15	4.5154e-14	TMEM201	276.718
-1.06255	0.0939595	5.09927e-31	4.26833e-29	SLC5A6	814.457
-1.06219	0.42122	0.00064221	0.00237255	DPP4	246.214
-1.06219	0.147359	2.67703e-14	4.76687e-13	PUM3	741.901
-1.06097	0.137037	4.57295e-16	9.8506e-15	PRDX6	4356.63
-1.06021	0.25144	1.28128e-06	7.8528e-06	TRIM16L	115.68
-1.06009	0.092407	7.87467e-32	7.31107e-30	IL18	845.714
-1.05948	0.254172	1.59108e-06	9.6157e-06	PPM1H	548.827
-1.05911	0.108893	1.04923e-23	4.61858e-22	MRPS25	1740.44
-1.05901	0.131313	3.43486e-17	8.33658e-16	DDI2	3886.37
-1.05833	0.134106	1.40549e-16	3.20968e-15	EIF2B3	487.478
-1.05633	0.283554	1.03694e-05	5.41151e-05	UBASH3A	103.4
-1.05628	0.169406	2.2384e-11	2.73038e-10	PINX1	148.618
-1.0555	0.125386	1.8042e-18	4.99468e-17	ARMC6	688.278
-1.05541	0.261311	2.83769e-06	1.63813e-05	ME1	2285.98
-1.05479	0.231052	2.60468e-07	1.78409e-06	ZNF57	85.183
-1.05358	0.150273	1.16234e-13	1.91125e-12	UCK2	497.265
-1.05186	0.375334	0.000283298	0.00113185	TLCD1	16.3992
-1.05064	0.197006	5.01803e-09	4.49025e-08	CHEK1	222.73
-1.05039	0.159336	2.1805e-12	3.03599e-11	HABP4	192.361
-1.05033	0.303349	2.93034e-05	0.000141918	IL1RN	6929.37
-1.04985	0.291589	1.73453e-05	8.72848e-05	CMTM8	86.3822
-1.04953	0.161181	3.76711e-12	5.07879e-11	HMG20B	3345.32
-1.04949	0.208446	2.51548e-08	2.03014e-07	SLC38A1	1298.3
-1.0494	0.0922582	2.5382e-31	2.19369e-29	SUMF2	3655.82
-1.04856	1.03974	0.0191002	0.0481834	TRIM72	10.2424
-1.04847	0.729399	0.00951822	0.0261935	SHE	9.90591
-1.04664	0.15408	5.59258e-13	8.44488e-12	STIP1	4801.74
-1.04629	0.275282	7.93002e-06	4.22981e-05	ACOT11	557.674
-1.04621	0.170005	3.91332e-11	4.64033e-10	CDCA7L	623.048
-1.04501	0.158108	1.98465e-12	2.78336e-11	TTC27	387.531
-1.04501	0.333059	9.59814e-05	0.000421363	FZD7	162.389
-1.04403	0.134571	4.32624e-16	9.36662e-15	PSAP	446609
-1.04381	0.267626	5.31555e-06	2.92858e-05	IMMP2L	58.7057
-1.04314	0.104797	1.16405e-24	5.75555e-23	CBLB	1568.08
-1.04299	0.165227	1.43502e-11	1.79682e-10	CERS4	372.548
-1.04251	0.320742	6.52608e-05	0.000296223	CDC6	33.1639
-1.04098	0.171739	7.15495e-11	8.19178e-10	SLC39A11	2445.52
-1.0405	0.676133	0.007916	0.0222917	ELOVL4	13.2626
-1.04021	0.884122	0.0154555	0.0400781	SGCG	9.95154
-1.04013	0.699468	0.008805	0.0244838	AMZ1	607.824
-1.03998	0.826795	0.0135254	0.0356778	PNMA8A	6.4015
-1.03973	0.257387	2.99663e-06	1.71961e-05	LBH	685.609
-1.03926	0.216591	8.80811e-08	6.53645e-07	CENPN	209.927
-1.03892	0.457163	0.0013829	0.00471788	TLN2	98.3214
-1.03876	0.163955	1.25621e-11	1.586e-10	GSTM4	544.356
-1.03731	0.596841	0.00519661	0.0154352	TMEM272	17.18
-1.0373	0.137324	2.19827e-15	4.34768e-14	FAM98A	1081.87
-1.03691	0.208478	3.63342e-08	2.85688e-07	PPP2R3A	258.876
-1.0363	0.172107	9.36255e-11	1.05489e-09	KCNMA1	3078.43
-1.03557	0.858046	0.0148851	0.0387691	DEGS2	7.43032
-1.03555	0.608539	0.00566048	0.0166272	RAB36	19.7532
-1.03554	0.610414	0.00572631	0.0167889	GPR137C	15.2616
-1.03427	0.309123	4.76517e-05	0.000221641	E2F1	63.5116
-1.0338	0.0942003	2.48107e-29	1.81897e-27	MRS2	1110.19
-1.03349	0.44084	0.0011563	0.00401309	ZNF135	33.3605
-1.03301	0.280587	1.34051e-05	6.88087e-05	HSPB1	1820.26
-1.03189	0.137004	2.65938e-15	5.20157e-14	WDR43	1906.42
-1.03045	0.0964962	6.40558e-28	4.19043e-26	ACADM	1739.22
-1.02818	0.85721	0.0153353	0.0398077	MPPED2	6.66166
-1.02713	0.132613	5.14714e-16	1.09983e-14	CALU	9399.8
-1.02659	0.133	6.36218e-16	1.34326e-14	BYSL	218.184
-1.02646	0.177691	4.3136e-10	4.44123e-09	PON2	702.357
-1.02644	0.266765	7.03584e-06	3.7861e-05	ZNF485	45.0489
-1.02611	0.212107	7.60026e-08	5.68575e-07	SLC7A5	3440.3
-1.02564	0.276234	1.21609e-05	6.27706e-05	RCL1	301.469
-1.02472	0.145487	1.03993e-13	1.72063e-12	PXDC1	1244.99
-1.02446	0.167439	5.35246e-11	6.2185e-10	TONSL	160.136
-1.02444	0.26828	7.98524e-06	4.25606e-05	ZNF540	67.6994
-1.02307	0.739099	0.0112199	0.0303186	NEFL	11.3404
-1.02195	0.478522	0.00208313	0.00679703	RBM11	21.9164
-1.02157	0.431051	0.00111749	0.00389812	MKI67	47.5318
-1.02055	0.0941252	1.12721e-28	7.8319e-27	TIMM17A	2589.85
-1.02007	0.175542	3.60529e-10	3.76299e-09	AMER1	227.663
-1.02005	0.242196	1.52059e-06	9.21061e-06	CD320	93.734
-1.01976	0.206644	4.74777e-08	3.66264e-07	DDX10	387.538
-1.01904	0.158678	7.73171e-12	1.00664e-10	ANXA2	51973.8
-1.01824	0.601402	0.00603794	0.0175733	SPSB1	610.748
-1.01803	0.186712	2.93008e-09	2.70033e-08	ATAD3A	272.115
-1.01767	0.0752565	5.77567e-43	1.137e-40	YARS1	4705.41
-1.01753	0.647053	0.00782746	0.0220745	APOC4-APOC2	9.31752
-1.01691	0.160572	1.39739e-11	1.75176e-10	ISOC1	568.258
-1.01638	0.115025	5.47133e-20	1.75454e-18	HSPA8	42230
-1.01567	0.151938	1.34119e-12	1.91763e-11	PCK2	2517.29
-1.01413	0.16408	3.7651e-11	4.47956e-10	ANXA11	12783
-1.01304	0.409548	0.00085849	0.00307953	CBSL	26.8445
-1.01245	0.192082	8.2143e-09	7.11962e-08	GFOD1	908.674
-1.01096	0.205066	5.03951e-08	3.87364e-07	CYCS	3678.9
-1.01056	0.173029	3.13965e-10	3.30123e-09	TXNDC5	104.882
-1.00559	0.363487	0.000368622	0.00144041	DDIAS	52.9824
-1.00546	0.208594	8.99713e-08	6.66973e-07	MTHFD1	1184.11
-1.0041	0.121106	6.60509e-18	1.72732e-16	MCM6	1154.94
-1.00308	0.101764	3.66837e-24	1.70663e-22	TIMM13	805.795
-1.00272	0.178145	1.13485e-09	1.10165e-08	CTPS1	557.811
-1.00272	0.188792	6.84511e-09	6.00883e-08	GMDS	240.191
-1.00152	0.108907	2.16844e-21	7.85404e-20	MAPRE2	2914.62
-1.00022	0.355182	0.000321591	0.00127112	FOXM1	29.0966
