# Supplementary material for: JAK2-STAT Epigenetically Regulates Tolerized Genes in Monocytes in the First Encounter With Gram-Negative Bacterial Endotoxins in Sepsis
Source: Front Immunol. 2021 Nov 17;12:734652. doi: 10.3389/fimmu.2021.734652 (PMC8635809; doi:10.3389/fimmu.2021.734652)
Supplement: Supplementary file 7 [file Table_3.xls]

## Sheet: C1
#CpGs and associated genes from C1 (Figure 2H) Genomic coordinates were generated in the hg19 genome.
Chr	Start	End	Name	Closest TSS (distance)
chr13	46928618	46929118	cg12895014	LCP1 (-143385)
chr8	39800230	39800730	cg10801473	IDO2 (+8006)
chr10	52072668	52073168	cg19787027	ASAH2 (-64548)
chr16	48513764	48514264	cg20361881	SIAH1 (-114202)
chr7	111696328	111696828	cg11709065	DOCK4 (+149872)
chr4	40184608	40185108	cg24904009	RHOH (-13669)
chr6	24936715	24937215	cg10699171	FAM65B (-25770)
chr9	107628053	107628553	cg17140224	ABCA1 (+62215)
chr11	48030468	48030968	cg20563072	PTPRJ (+28605)
chr15	63663696	63664196	cg13990107	CA12 (+10414)
chr13	24843899	24844399	cg12522554	C1QTNF9 (-37155)
chr11	105022650	105023150	cg20270341	CARD18 (-12447)
chr3	81790373	81790873	cg18497973	GBE1 (+20689)
chr1	16291797	16292297	cg05997779	ZBTB17 (+10574)
chr1	153521622	153522122	cg03280783	S100A3 (-24)
chr1	28640813	28641313	cg04186280	MED18 (-14486)
chr7	106009806	106010306	cg05580920	NAMPT (-84418)
chr6	158191988	158192488	cg25441252	SNX9 (-52058)
chr9	103191430	103191930	cg13647410	MSANTD3 (+2242)
chr2	153302103	153302603	cg09169117	FMNL2 (+110602)
chr15	51850638	51851138	cg02664515	DMXL2 (+63944)
chr10	114143777	114144277	cg07252394	ACSL5 (+8071)
chr10	33670224	33670724	cg12666573	NRP1 (-45284)
chr1	184130430	184130930	cg11864477	TSEN15 (+109869)
chr17	1489421	1489921	cg03720572	PITPNA (-23561)
chr5	142933567	142934067	cg13079912	NR3C1 (-150563)
chr4	40589529	40590029	cg12607407	RBM47 (-73004)
chr1	167657948	167658448	cg17640745	MPZL1 (-32989)
chr3	171542491	171542991	cg13063811	PLD1 (-14457)
chr10	60159049	60159549	cg00241558	TFAM (+14517)
chr3	185905319	185905819	cg09909990	ETV5 (-78668)
chr14	91694767	91695267	cg13152690	GPR68 (+25252)
chr5	158394797	158395297	cg01018654	EBF1 (+131722)
chr12	65194511	65195011	cg22009058	TBC1D30 (-23591)
chr19	35480190	35480690	cg09568130	GRAMD1A (-10751)
chr7	101525348	101525848	cg20281905	CUX1 (+66307)
chr20	30623275	30623775	cg17528880	HCK (-16539)
chr3	49384242	49384742	cg06179260	USP4 (-6988)
chr13	24843954	24844454	cg03573795	C1QTNF9 (-37100)
chr16	11306252	11306752	cg04025032	SOCS1 (+43534)
chr13	31293241	31293741	cg05921713	ALOX5AP (-16154)
chr9	127154937	127155437	cg13551141	PSMB7 (+22531)
chr5	119629370	119629870	cg01659257	PRR16 (-170399)
chr8	19533499	19533999	cg13996193	CSGALNACT1 (-73743)
chr2	113634433	113634933	cg04140786	IL37 (-35865)
chr7	116319445	116319945	cg08964563	MET (+7236)
chr5	36679642	36680142	cg21408817	SLC1A3 (+73435)
chr17	37560851	37561351	cg10371155	FBXL20 (-3185)
chr9	110086005	110086505	cg25659983	RAD23B (+40695)
chr7	20516532	20517032	cg01175098	ABCB5 (-138048)
chr1	207070388	207070888	cg04008201	IL24 (-150)
chrX	19728294	19728794	cg02255105	SH3KBP1 (+177175)
chr15	66866100	66866600	cg27027036	LCTL (-8515)
chr2	192066775	192067275	cg04128669	MYO1B (-43090)
chr11	60693191	60693691	cg19442676	TMEM132A (+1488)
chr5	150473984	150474484	cg23290159	TNIP1 (-13237)
chr1	160642465	160642965	cg26537640	SLAMF1 (-25630)
chr2	206563049	206563549	cg01631497	NRP2 (+16075)
chr7	101768624	101769124	cg15755348	SH2B2 (-159531)
chr20	33698807	33699307	cg06370079	TRPC4AP (-18383)
chr11	34702696	34703196	cg13714378	EHF (+48935)
chr5	140009814	140010314	cg05620710	CD14 (+3222)
chr14	91694422	91694922	cg00041030	GPR68 (+25597)
chr16	70820361	70820861	cg26324464	VAC14 (+14453)
chr12	48463028	48463528	cg10641505	SENP1 (+36341)
chr14	70097108	70097608	cg26947583	KIAA0247 (+19045)
chr3	171500775	171501275	cg27499660	PLD1 (+27259)
chr15	92481199	92481699	cg16959863	SLCO3A1 (+84524)
chr15	73926514	73927014	cg07897800	NPTN (-1010)
chr1	59920899	59921399	cg02536320	FGGY (+158496)
chr13	31308559	31309059	cg20230572	ALOX5AP (-836)
chr9	36132173	36132673	cg07353492	GLIPR2 (-4319)
chr10	114139627	114140127	cg14657421	ACSL5 (+3921)
chr3	171789693	171790193	cg22305150	FNDC3B (+31599)
chr18	5510146	5510646	cg06763445	EPB41L3 (+33845)
chr11	34706711	34707211	cg00625436	EHF (+52950)
chr10	98473871	98474371	cg19504693	PIK3AP1 (+6150)
chr10	60159046	60159546	cg15093441	TFAM (+14514)
chr17	77034461	77034961	cg07439940	C1QTNF1 (+14458)
chr15	38916577	38917077	cg11340707	RASGRP1 (-59820)
chr7	106008146	106008646	cg11583467	NAMPT (-82758)
chr10	6100518	6101018	cg08954948	IL2RA (+3520)
chr20	33723920	33724420	cg13533961	EDEM2 (+10997)
chr9	103191417	103191917	cg16906831	MSANTD3 (+2229)
chr4	141640703	141641203	cg01835530	TBC1D9 (+36321)
chr9	115939135	115939635	cg14336166	SLC31A2 (+26163)
chr8	54720181	54720681	cg09924241	ATP6V1H (+35391)
chr7	37290269	37290769	cg16142112	ELMO1 (+198333)
chr4	40240095	40240595	cg16266257	RHOH (+41818)
chr17	8837491	8837991	cg24360606	PIK3R5 (+31283)
chr9	5586986	5587486	cg25590403	KIAA1432 (-41883)
chr11	128449779	128450279	cg00320216	ETS1 (+7424)
chr8	39809154	39809654	cg03594803	IDO2 (+16930)
chr3	71892325	71892825	cg13373048	PROK2 (-58363)
chr8	23401736	23402236	cg16838784	SLC25A37 (+15668)
chr1	160642127	160642627	cg19552548	SLAMF1 (-25292)
chr5	71647026	71647526	cg23620032	PTCD2 (+31082)
chr11	44614005	44614505	cg20498089	CD82 (+27114)
chr5	66117699	66118199	cg13286857	MAST4 (+225760)
chr7	101768496	101768996	cg09244071	SH2B2 (-159659)
chr9	103191508	103192008	cg13302832	MSANTD3 (+2320)
chr7	111722353	111722853	cg08492332	DOCK4 (+123847)
chr8	23399360	23399860	cg10155002	SLC25A37 (+13292)
chr17	1509502	1510002	cg10359823	SLC43A2 (+22378)
chr1	17960103	17960603	cg22524332	ARHGEF10L (+94023)
chr11	46615789	46616289	cg17001135	AMBRA1 (-3125)
chr11	72973876	72974376	cg15745401	P2RY6 (-9121)
chr1	16311988	16312488	cg07214406	ZBTB17 (-9617)
chr12	55349969	55350469	cg23612423	TESPA1 (+28237)
chr14	35629103	35629603	cg17230176	KIAA0391 (+37577)
chr12	778091	778591	cg01476124	NINJ2 (-5396)
chr6	24646960	24647460	cg24005957	KIAA0319 (-827)
chr8	54720474	54720974	cg05507494	ATP6V1H (+35098)
chr1	39651430	39651930	cg07855920	MACF1 (+102646)
chr3	160790152	160790652	cg01340229	B3GALNT1 (+32737)
chr9	134505105	134505605	cg13329054	RAPGEF1 (+79874)
chr6	24660259	24660759	cg04200556	TDP2 (+6752)
chr10	27069863	27070363	cg26142490	ABI1 (+79751)
chr14	70151910	70152410	cg25976515	SRSF5 (-41457)
chr12	63177644	63178144	cg16209776	PPM1H (+150923)
chr4	184270865	184271365	cg18088768	CLDN24 (-27536)
chr6	109153445	109153945	cg17250456	ARMC2 (-15930)
chr16	48653717	48654217	cg15556732	N4BP1 (-9847)
chr4	26078521	26079021	cg05251342	SMIM20 (+162945)
chr1	228888324	228888824	cg17286036	RHOU (+17750)
chr17	4631447	4631947	cg02299931	MED11 (-3032)
chr2	20093333	20093833	cg18460562	TTC32 (+8164)
chr6	20498207	20498707	cg26818320	CDKAL1 (-36231)
chr7	101768426	101768926	cg11911769	SH2B2 (-159729)
chr8	81946223	81946723	cg12422484	PAG1 (+77830)
chr13	30376665	30377165	cg09355523	UBL3 (+47906)
chr5	119488181	119488681	cg00566961	PRR16 (-311588)
chr5	78279174	78279674	cg07379703	ARSB (+2184)
chr12	8201415	8201915	cg15319981	FOXJ2 (+16366)
chr3	16548790	16549290	cg03743624	RFTN1 (+6173)
chr2	157314675	157315175	cg04915300	GPD2 (+22972)
chr21	27335325	27335825	cg06785108	APP (+207397)
chr1	167744358	167744858	cg06240106	MPZL1 (+53421)
chr7	139553039	139553539	cg04329112	TBXAS1 (+24337)
chr7	20636140	20636640	cg21439917	ABCB5 (-18440)
chr7	106060027	106060527	cg23428069	NAMPT (-134639)
chr17	42872343	42872843	cg15406952	GJC1 (+35586)
chr2	230212675	230213175	cg11151934	PID1 (-76944)
chr2	201263785	201264285	cg10172293	SPATS2L (+93326)
chr6	42188586	42189086	cg25449879	MRPS10 (-3233)
chr15	34531468	34531968	cg01752257	EMC4 (+14518)
chr14	70098273	70098773	cg02175033	KIAA0247 (+20210)
chr12	12592544	12593044	cg18532542	LOH12CR1 (+82739)
chr20	17499132	17499632	cg17493633	BFSP1 (+12632)
chr8	67389696	67390196	cg12380292	ADHFE1 (+45225)
chr8	39770495	39770995	cg24084874	IDO1 (-58)
chr14	93310514	93311014	cg11668626	GOLGA5 (+50188)
chr1	171763288	171763788	cg16339741	METTL13 (+12696)

## Sheet: C2
#CpGs and associated genes from C2 (Figure 2H) Genomic coordinates were generated in the hg19 genome.
Chr	Start	End	Name	Closest TSS (distance)
chr1	33450558	33451058	cg10677991	RNF19B (-20522)
chr15	58430289	58430789	cg10638604	AQP9 (+144)
chr4	74961945	74962445	cg07445838	CXCL2 (+2815)
chr20	19889233	19889733	cg21928427	RIN2 (+22318)
chr3	156410916	156411416	cg26224533	TIPARP (+18532)
chr4	74588657	74589157	cg12578063	IL8 (-17316)
chr10	30876662	30877162	cg22488718	LYZL2 (+41779)
chr1	33419694	33420194	cg04223417	RNF19B (+10342)
chr1	159046927	159047427	cg24145401	AIM2 (-486)
chr1	241638627	241639127	cg20204998	FH (+44184)
chr4	74974959	74975459	cg24795188	CXCL2 (-10199)
chr6	18380650	18381150	cg06463685	RNF144B (-6681)
chr6	138174575	138175075	cg04103247	TNFAIP3 (-13756)
chrX	107279063	107279563	cg10996743	VSIG1 (-8887)
chr3	10240296	10240796	cg14433987	IRAK2 (+33997)
chr2	113735160	113735660	cg06110898	IL36G (-196)
chr12	102250880	102251380	cg00604768	DRAM1 (-19999)
chr2	113735127	113735627	cg08861115	IL36G (-229)
chr3	10247237	10247737	cg13419330	IRAK2 (+40938)
chr4	122612529	122613029	cg01298194	ANXA5 (+5489)
chr4	74593445	74593945	cg25565014	IL8 (-12528)
chr2	228678185	228678685	cg26613203	CCL20 (-135)
chr2	113735201	113735701	cg13298167	IL36G (-155)
chr7	18611559	18612059	cg16457652	HDAC9 (+75883)
chr11	47531692	47532192	cg07868088	CELF1 (+13598)
chr5	131833846	131834346	cg10237996	IRF1 (-7606)
chr15	58430311	58430811	cg15817945	AQP9 (+166)
chr12	12663103	12663603	cg13978659	DUSP16 (+51964)
chr1	228273424	228273924	cg06779113	ARF1 (+2823)
chr9	95910966	95911466	cg05965330	NINJ1 (-14646)
chr1	66747807	66748307	cg00736744	SGIP1 (-251908)
chr2	228678250	228678750	cg08575688	CCL20 (-70)
chr3	10246862	10247362	cg15292072	IRAK2 (+40563)
chr6	89759889	89760389	cg07704771	PNRC1 (-30358)
chr2	113735154	113735654	cg25202141	IL36G (-202)
chr2	174016185	174016685	cg22093378	ENSG00000091436 (+75748)
chr17	67172622	67173122	cg27652723	ABCA6 (-34857)
chr1	186913431	186913931	cg02770825	PLA2G4A (+115596)
chr1	223998392	223998892	cg13016598	TP53BP2 (+35032)
chr8	72831486	72831986	cg22307099	MSC (-75033)
chr7	41848489	41848989	cg00159987	INHBA (-106033)
chr15	58430432	58430932	cg11577097	AQP9 (+287)
chr13	96375559	96376059	cg12752121	DNAJC3 (+46416)
chr1	186913424	186913924	cg04048452	PLA2G4A (+115589)
chr2	228678143	228678643	cg25384507	CCL20 (-177)
chr7	157089644	157090144	cg00834067	DNAJB6 (-39766)
chr7	41863798	41864298	cg15058905	INHBA (-121342)
chr7	41749094	41749594	cg19323059	INHBA (-6638)
chr17	76330512	76331012	cg06054579	SOCS3 (+25396)
chr2	113552403	113552903	cg05873532	IL1A (-10486)

## Sheet: C3
#CpGs and associated genes from C3 (Figure 2H) Genomic coordinates were generated in the hg19 genome.
Chr	Start	End	Name	Closest TSS (distance)
chr17	79702262	79702762	cg13815475	SLC25A10 (+23175)
chr2	191583272	191583772	cg18065767	NAB1 (+69563)
chr14	52332871	52333371	cg04423556	GNG2 (+5989)
chr6	116745016	116745516	cg19777818	FAM26F (-37290)
chr4	169358665	169359165	cg20036679	DDX60L (+42723)
chr14	52336407	52336907	cg16230983	GNG2 (+9525)
chr6	12370026	12370526	cg27424960	EDN1 (+79680)
chr12	10324668	10325168	cg21685770	OLR1 (-181)
chr1	65558399	65558899	cg10231978	AK4 (-54864)
chr6	37224752	37225252	cg12800266	TMEM217 (+370)
chr2	37849881	37850381	cg07579311	CDC42EP3 (+49203)
chr9	120550076	120550576	cg26098824	TLR4 (+83676)
chr6	11779661	11780161	cg11210880	ADTRP (-875)
chr9	117762480	117762980	cg16952287	TNFSF8 (-70033)
chr5	126147869	126148369	cg08789079	LMNB1 (+35279)
chr6	11779567	11780067	cg01129238	ADTRP (-781)
chr5	172228241	172228741	cg23376028	DUSP1 (-30293)
chr1	173082343	173082843	cg02303784	TNFSF18 (-62490)
chr5	17302025	17302525	cg11538129	BASP1 (+84606)
chr11	96076528	96077028	cg09850372	MAML2 (-434)
chr4	74982615	74983115	cg06646572	CXCL2 (-17855)
chr5	17249250	17249750	cg03117668	BASP1 (+31831)
chr6	11825023	11825523	cg13978337	ADTRP (-46237)
chr10	23803213	23803713	cg03327771	OTUD1 (+75265)
chr4	69212130	69212630	cg18440774	YTHDC1 (+3427)
chr7	116416674	116417174	cg24247923	CAPZA2 (-85603)
chr5	157030518	157031018	cg09994678	ADAM19 (-27985)
chr10	33272167	33272667	cg02948188	ITGB1 (-25595)
chr10	17116269	17116769	cg16709412	CUBN (+55311)
chr6	11851644	11852144	cg17377891	ADTRP (-72858)
chr12	116777681	116778181	cg14952249	MED13L (-62788)
chr7	95952104	95952604	cg25235661	SLC25A13 (-895)
chr2	118740586	118741086	cg03969112	CCDC93 (+30873)
chr1	117151461	117151961	cg12643502	CD58 (-38050)
chr12	116773713	116774213	cg25089643	MED13L (-58820)
chr1	42073755	42074255	cg20100124	EDN2 (-123663)
chr15	80258208	80258708	cg02563295	BCL2A1 (+5330)
chr5	17224791	17225291	cg12470768	BASP1 (+7372)
chr4	120023697	120024197	cg23661214	MYOZ2 (-32992)
chr3	183004869	183005369	cg09304045	B3GNT5 (+34087)
chr19	17188516	17189016	cg02961384	MYO9B (+2175)
chr10	3797221	3797721	cg02272851	KLF6 (+29996)
