# Supplementary material for: JAK2-STAT Epigenetically Regulates Tolerized Genes in Monocytes in the First Encounter With Gram-Negative Bacterial Endotoxins in Sepsis
Source: Front Immunol. 2021 Nov 17;12:734652. doi: 10.3389/fimmu.2021.734652 (PMC8635809; doi:10.3389/fimmu.2021.734652)
Supplement: Supplementary file 8 [file Table_4.xls]

## Sheet: iJAK2-upregulated
# LPS-treated monocytes vs LPS + iJAK2 treated monocytes RNA-seq data. Negative values of LogFC indicate a lower expression in LPS+iJAK2-treated monocytes. Statistic data from DESeq2 package is shown.
LogFC (LPS+iJAK2 – LPS)	lfcSE	pvalue	padj	hgnc_symbol	baseMean
1.73452	0.229614	3.71358e-15	3.55646e-12	MTRNR2L12	104.653
1.4312	0.690034	5.61963e-05	0.00321423	MTRNR2L8	15.9245
1.19165	0.216554	1.12862e-09	3.11635e-07	CCL3L1	997.821
1.19165	0.216554	1.12862e-09	3.11635e-07	CCL3L3	997.821
1.15707	0.260684	1.41673e-07	2.28646e-05	CCL4L2	840.417
1.12276	0.443648	2.74747e-05	0.00177423	OLIG1	271.857

## Sheet: iJAK2-downregulated
# LPS-treated monocytes vs LPS + iJAK2 treated monocytes RNA-seq data. Negative values of LogFC indicate a lower expression in LPS+iJAK2-treated monocytes. Statistic data from DESeq2 package is shown.
LogFC (LPS+iJAK2 – LPS)	lfcSE	pvalue	padj	hgnc_symbol	baseMean
-1.00703	0.345461	1.15421e-05	0.000910576	FCER2	598.591
-1.01675	0.437655	4.24589e-05	0.00253724	RAB33A	61.2886
-1.01804	0.611859	0.000156764	0.0073716	RAB44	280.391
-1.01991	0.431369	3.89659e-05	0.00238183	HERC5	617.897
-1.02009	1.09698	0.000458019	0.0169013	EDA2R	130.81
-1.02741	0.159925	2.75652e-12	1.47152e-09	MAPK13	3280.03
-1.03377	0.403121	2.55388e-05	0.00168315	MDM2	8626.2
-1.04072	0.266495	7.604e-07	9.58882e-05	TPRG1	299.252
-1.04629	0.653058	0.000171886	0.00777616	GREB1	35.431
-1.05157	0.755388	0.000248897	0.0103266	CLEC4G	90.3215
-1.0525	0.560852	0.00010189	0.00514754	CACNA1G	47.8609
-1.05832	0.289706	1.72494e-06	0.000190516	ESR1	126.915
-1.05904	0.45368	4.1199e-05	0.00248046	MEIS3	24.0796
-1.06024	0.446251	3.78479e-05	0.00234029	TNFRSF10C	95.3501
-1.08027	0.269962	5.91541e-07	7.63994e-05	ADTRP	247.183
-1.08098	0.399451	1.89445e-05	0.00134601	CASKIN2	62.9366
-1.0813	0.243629	1.18358e-07	1.97448e-05	APOL6	5265.83
-1.0885	0.260964	3.32389e-07	4.79568e-05	PLXNA2	847.166
-1.09924	0.831794	0.000263448	0.0107728	GPR146	132.247
-1.12909	0.487254	4.20536e-05	0.00252243	ACER2	44.0657
-1.13705	0.863029	0.000252161	0.0104148	OLFML3	13.3153
-1.14827	0.362534	6.88076e-06	0.000612197	STAT1	11128.9
-1.16308	0.420202	1.6878e-05	0.00122864	SPATC1	83.4182
-1.16464	0.238118	2.13104e-08	4.37546e-06	GRIN3A	68.8933
-1.16924	0.276261	3.15176e-07	4.63077e-05	TGM2	2144.19
-1.17692	0.346368	3.99375e-06	0.000382993	NYNRIN	34.8033
-1.18212	0.283805	4.09776e-07	5.65738e-05	VENTX	518.858
-1.18934	0.604554	7.93568e-05	0.00423633	CXCL6	50.3048
-1.19734	0.465009	2.5089e-05	0.00168315	ALDH1A2	231.336
-1.19894	0.3103	1.12414e-06	0.000136388	ATP10A	293.162
-1.20043	0.646625	9.61118e-05	0.00491767	GDF15	865.53
-1.21138	0.662489	0.00010016	0.00509229	XCR1	73.3984
-1.22911	0.196	1.55067e-11	6.95537e-09	EIF2AK2	3622.88
-1.23124	0.202836	5.26022e-11	2.05469e-08	PARP9	2828.5
-1.23134	0.355204	3.51818e-06	0.000341476	KLHDC7B	74.1156
-1.26689	1.0976	0.000247859	0.0103103	VWCE	185.021
-1.28536	0.204217	1.59253e-11	6.95537e-09	TRIM22	6348.16
-1.28602	0.619259	6.16631e-05	0.00341707	MEP1A	38.7831
-1.30721	0.43046	9.88173e-06	0.000807428	CHDH	60.2472
-1.31522	0.294524	1.76879e-07	2.77718e-05	LRP5	421.872
-1.39063	0.520511	2.02774e-05	0.00140176	FFAR4	50.6785
-1.40714	0.379399	2.15486e-06	0.000231611	ACTA2	193.119
-1.4088	0.501382	1.5585e-05	0.00114666	SLC1A2	100.144
-1.41278	0.301633	8.79815e-08	1.56558e-05	PDE1B	3057.01
-1.41329	0.23058	5.7225e-11	2.1435e-08	HERC6	393.701
-1.42214	0.323771	2.69987e-07	4.07909e-05	CALHM6	194.623
-1.42644	0.402181	3.26606e-06	0.000325133	FDXR	323.574
-1.4308	0.230409	3.6154e-11	1.44752e-08	TREM2	4175.71
-1.43272	1.18655	0.000176733	0.007945	ETV7	49.4724
-1.44018	0.417734	4.14496e-06	0.00039279	HCAR2	167.801
-1.44756	0.499653	1.31058e-05	0.00101396	PTCRA	33.084
-1.44853	0.351691	6.9108e-07	8.85412e-05	GBP5	2405.08
-1.4676	0.378591	1.42483e-06	0.000164163	LGALS3BP	771.623
-1.47178	0.570216	2.32263e-05	0.00159643	PLOD2	56.468
-1.48003	0.251949	2.77345e-10	9.2094e-08	CFB	70.1762
-1.53986	0.220182	2.39099e-13	1.53167e-10	MX2	1298.95
-1.57362	0.261937	1.37203e-10	4.77674e-08	DDX60	672.898
-1.59224	0.365846	3.53793e-07	5.01415e-05	HCAR3	249.65
-1.60605	0.274402	3.39441e-10	1.02569e-07	TREML1	232.522
-1.64677	0.443567	2.26705e-06	0.000237299	SERPING1	347.582
-1.65117	0.369058	2.35311e-07	3.62356e-05	PHLDA3	702.549
-1.65218	0.304991	3.65783e-09	8.87579e-07	CA12	367.088
-1.65445	0.985788	7.97701e-05	0.00424425	CCL23	440.538
-1.65475	0.32235	1.49185e-08	3.24337e-06	DHRS9	946.942
-1.66446	0.296754	1.32738e-09	3.60306e-07	SAMD9L	1638.3
-1.67086	0.379758	3.06917e-07	4.55118e-05	CXCR2	121.964
-1.68245	0.535013	7.61956e-06	0.000656061	IL17RB	17.6901
-1.68971	0.236936	8.73774e-14	6.36068e-11	OAS1	1917.93
-1.70487	0.277973	6.44978e-11	2.34757e-08	MSR1	6025.02
-1.71697	0.485959	3.39157e-06	0.000333227	MUC1	122.38
-1.73534	0.338103	1.49865e-08	3.24337e-06	ERRFI1	479.135
-1.74879	0.393528	2.63375e-07	4.01709e-05	MLXIPL	257.688
-1.75747	1.01726	6.57538e-05	0.00356965	LEP	39.7579
-1.79363	0.580292	7.95578e-06	0.000674137	SHANK3	72.6518
-1.80195	0.465364	1.47293e-06	0.000168493	ARHGAP20	52.1055
-1.82641	0.23995	2.15669e-15	2.30263e-12	FOLR3	57.0594
-1.85056	0.352371	8.02172e-09	1.86185e-06	BATF2	94.2126
-1.86418	0.831337	2.94893e-05	0.00185204	ABCB5	46.4999
-1.89532	0.315046	1.13838e-10	4.05136e-08	GBP1	1683.98
-1.92984	0.531692	2.47985e-06	0.000256225	NRCAM	25.7424
-1.97034	0.33645	2.71333e-10	9.2094e-08	IFITM3	2489.11
-2.02433	0.504117	8.96348e-07	0.000110423	ABCG2	229.114
-2.02721	0.196932	4.53263e-26	1.20984e-22	HELZ2	944.108
-2.0274	0.286193	8.33233e-14	6.35439e-11	EPSTI1	1472.43
-2.03019	0.350505	3.68457e-10	1.09275e-07	IFI44	1406.71
-2.05244	0.761592	1.2542e-05	0.000975052	SEMA3G	29.4114
-2.07263	0.294561	1.10004e-13	7.65964e-11	CCL8	202.812
-2.07647	0.47929	3.3023e-07	4.79568e-05	TYMS	57.8825
-2.11059	0.362749	2.87615e-10	9.21229e-08	LY6E	2997.84
-2.13435	0.418866	1.35812e-08	3.06341e-06	OMG	72.8898
-2.16434	0.289499	3.7752e-15	3.55646e-12	VTN	286.299
-2.19076	1.12386	2.85168e-05	0.00181229	PADI4	192.644
-2.28952	0.34868	2.08753e-12	1.15282e-09	ISG15	356.551
-2.30041	0.684452	3.18577e-06	0.000320881	PCOLCE2	91.4304
-2.36571	0.380362	1.7871e-11	7.53168e-09	IFI6	1614.59
-2.41263	0.290587	3.55912e-18	5.18176e-15	XAF1	1582.07
-2.41753	0.380601	7.15776e-12	3.58224e-09	CCL18	3502.91
-2.46089	0.520172	4.98894e-08	9.29045e-06	PTPRU	26.6747
-2.46298	0.633094	8.44911e-07	0.000104893	AGRP	21.3955
-2.46801	0.595401	4.14887e-07	5.67898e-05	ANKRD22	69.5113
-2.49392	0.506046	1.98919e-08	4.13725e-06	MYO7B	22.2563
-2.49528	0.314417	6.51275e-17	8.69181e-14	OASL	547.535
-2.50821	0.556562	1.16551e-07	1.9648e-05	IGLON5	38.1801
-2.56533	1.32686	1.63866e-05	0.00119832	APLN	24.7291
-2.63752	0.298668	2.71605e-20	5.4372e-17	OAS2	1441.14
-2.66156	0.381329	7.3291e-14	5.86877e-11	IFIT2	682.009
-2.70506	0.359764	1.30793e-15	1.49618e-12	SIGLEC1	5614.44
-2.76967	0.628655	1.24153e-07	2.0498e-05	ARHGEF28	18.8412
-2.80228	0.588418	2.86149e-08	5.72835e-06	AXL	136.721
-2.80785	0.516947	1.02976e-09	2.89327e-07	IFIT3	1053.22
-2.80962	1.72345	1.15114e-05	0.000910576	CXCL9	46.6437
-2.9465	0.421197	4.54021e-14	3.82692e-11	ANGPTL4	199.228
-2.96271	0.28389	3.01437e-27	9.65504e-24	OAS3	2154.14
-3.04729	0.360923	4.86011e-19	7.78347e-16	CMPK2	404.333
-3.17268	0.659142	1.40076e-08	3.11571e-06	FN1	1439.71
-3.232	1.4882	4.50326e-06	0.000424233	CXCL10	244.504
-3.30326	0.645006	2.69245e-09	6.73745e-07	CEACAM1	24.7102
-3.36129	0.311899	4.86067e-29	1.94609e-25	MX1	1625.17
-3.53931	0.535601	3.0479e-13	1.87739e-10	USP18	49.7907
-3.60535	0.429048	3.39847e-19	6.04739e-16	RSAD2	231.639
-3.73403	0.537297	2.26892e-14	2.01871e-11	RUFY4	82.2892
-4.11426	0.796566	6.89597e-10	2.00798e-07	IFI27	32.941
-4.44141	0.398295	1.94424e-31	1.0379e-27	IFIT1	385.828
-5.62023	0.65553	7.62446e-21	1.74437e-17	IFI44L	904.282
