# Supplementary material for: JAK2-STAT Epigenetically Regulates Tolerized Genes in Monocytes in the First Encounter With Gram-Negative Bacterial Endotoxins in Sepsis
Source: Front Immunol. 2021 Nov 17;12:734652. doi: 10.3389/fimmu.2021.734652 (PMC8635809; doi:10.3389/fimmu.2021.734652)
Supplement: Supplementary file 9 [file Table_5.xls]

## Sheet: Tolerized (top100)
#Tolerized genes used in the Figure 3F. Tolerization score was calculated from expression data (log2RPKM) obtained from Novakovic et al., 2016 (Table S5).
hgnc_symbol	LPS (re-exposed)	Naive (re-exposed)	LPS	Naive	Tolerization ‘score’ [(Naivereexposed – Naive) – (LPSreexposed – LPS)]
CXCL9	-1.55476	6.09095	-1.81644	-1.97335	7.80262
CCR7	3.50171	6.36954	2.92801	-0.660306	6.45614
CCL19	1.97825	5.06067	0.851857	-2	5.93428
CXCL11	3.56556	9.34772	-1.13229	-1.21648	5.86636
IDO1	8.02186	9.35639	5.40979	0.925386	5.81893
CXCL10	6.78747	11.9451	0.666664	0.821169	5.00317
IL12B	-1.21797	3.78335	-2	-2	5.00131
IL27	2.35733	6.89778	-1.18262	-1.54643	4.90426
HSPA2	-0.127573	1.04285	1.84247	-1.66116	4.67405
LAMP3	2.70485	4.42519	1.81332	-1.10554	4.63919
CKB	3.4351	7.41051	0.959472	0.404036	4.53084
GUCY1A3	-0.739321	2.30519	-0.379114	-1.84399	4.50939
HAPLN3	0.562698	4.78024	-1.82206	-2	4.39549
CCL5	6.37861	9.56697	2.48192	1.30962	4.36066
SOCS1	2.07631	3.36849	1.08445	-1.68267	4.05929
HES4	2.81305	5.82226	-0.262249	-1.13458	3.88154
ANGPTL4	0.713541	3.02426	2.0572	0.5116	3.85632
LTA	-2	1.74355	-2	-2	3.74355
KLF4	2.23595	3.56102	2.09384	-0.244719	3.66363
TNFSF10	6.22493	8.30072	2.38618	0.833131	3.62883
IGFBP4	-1.0794	2.30636	-1.2706	-1.47949	3.59465
EXT1	3.19959	5.84488	0.634539	-0.286876	3.56671
PVRL3	-0.871366	2.08749	-1.33706	-1.93724	3.55904
CD38	4.82743	5.9783	2.96395	0.577121	3.53769
TNF	5.3728	8.36453	1.57636	1.0655	3.5026
CD70	0.481176	2.19787	-0.106792	-1.88417	3.49408
CRLF2	2.7371	3.27916	1.45978	-1.47881	3.48067
FAM26F	2.35179	5.18528	1.4989	0.855309	3.47709
TMEM194A	2.65562	5.43518	2.69665	2.00355	3.47265
ITIH4	0.160226	3.13197	0.574437	0.104104	3.44208
CD69	-0.0578475	3.07435	-1.3368	-1.61997	3.41537
BCL2L14	1.28817	3.03347	0.621685	-1.04327	3.41025
IL23A	3.09487	6.48961	-0.572068	-0.497267	3.31994
NUPR1	3.02172	5.69666	4.04029	3.40003	3.3152
IFIT2	7.19328	10.2683	1.64686	1.45266	3.26926
TNIP3	8.25648	7.56932	3.94227	0.0104213	3.2447
TSLP	-1.3247	1.90774	-2	-2	3.23244
GBP4	6.22124	8.64875	1.15723	0.406327	3.17842
PRDM8	2.03791	3.25289	0.306223	-1.61601	3.13721
MUSTN1	-1.42023	1.37924	-1.33689	-1.63528	3.09786
IFITM1	2.46418	4.60197	-0.830209	-1.76088	3.06847
KIAA0040	2.32095	5.16068	1.70747	1.49883	3.04836
IL6	8.27533	8.71423	1.49675	-1.06514	3.00078
CSF2	2.7424	5.67794	-2	-2	2.93553
HESX1	2.80291	4.83621	-0.600972	-1.48072	2.91306
EDN1	1.59019	3.81688	-1.32409	-2	2.9026
RANBP3L	-1.50817	1.39161	-2	-2	2.89978
CLECL1	-1.48351	3.30664	0.454407	2.34552	2.89904
HIVEP2	3.21741	4.54966	2.11587	0.554382	2.89373
ITGB8	7.5454	6.54754	4.3494	0.47154	2.88001
ETV7	1.22534	4.07002	-2	-2	2.84468
TAGAP	2.32419	4.47973	2.47313	1.78764	2.84103
BX248409.1	2.91036	1.56813	3.02964	-1.15028	2.83769
CYP7B1	0.635555	3.33659	-1.19284	-1.31257	2.82076
PLS3	-0.305467	3.85768	-0.778155	0.566693	2.8183
ZBP1	0.583212	2.23587	-0.168834	-1.31659	2.80041
N4BP2L1	4.29729	7.30673	3.6074	3.83196	2.78488
CATSPERB	0.89315	2.32931	-0.286115	-1.63334	2.78338
RSAD2	7.64021	10.7449	1.42178	1.74523	2.78129
AIM2	2.61343	4.60692	-0.960066	-1.71842	2.75185
NIPAL4	-1.83386	0.604817	-1.69427	-2	2.74441
TLR7	0.0857213	0.810033	2.14767	0.150353	2.72163
IFI27	3.69703	5.91601	-0.267211	-0.763678	2.71544
IRF8	5.45713	8.00574	7.10018	6.9372	2.71158
CD80	4.51052	6.43605	0.732307	-0.0209345	2.67878
BATF2	2.6985	4.64231	0.0868362	-0.630233	2.66089
ZNF618	-1.00883	1.0866	-0.923727	-1.48373	2.65544
GCH1	7.07422	7.84303	2.32406	0.439326	2.65354
APOBEC3A	4.4401	7.07706	0.92015	0.916552	2.64056
CCL1	4.58774	7.62559	-1.9083	-1.50996	2.63952
BIRC3	6.82663	8.27691	5.54221	4.35587	2.63662
CLEC2D	3.5576	5.25144	3.47568	2.54853	2.621
OASL	7.96359	9.36936	2.19247	0.978245	2.62
NUB1	6.22319	8.14884	5.75828	5.06574	2.61819
ADORA2A	7.43794	6.29629	2.19952	-1.55986	2.61773
C5orf56	2.5467	4.10754	1.71729	0.712579	2.56555
TFPI2	3.55635	4.84646	-0.34501	-1.60992	2.55502
PTGS2	8.03667	9.06908	1.94991	0.427423	2.5549
IL10RA	7.38516	8.8266	6.77139	5.66401	2.54882
RP11-58E21.3	2.41395	3.57314	1.21052	-0.169263	2.53897
DNAAF1	4.58491	6.04436	0.511348	-0.562003	2.5328
HS3ST3B1	5.82294	5.4225	2.64515	-0.272275	2.51698
TNFSF9	2.69623	4.8118	1.35734	0.962068	2.51084
USP41	7.90956	10.3378	4.28575	4.20668	2.5073
CCL20	10.6052	9.62388	3.9135	0.43926	2.49296
IFIT1	7.70028	9.90219	1.64255	1.36701	2.47745
CCL15	2.80524	4.89782	-1.36531	-1.74826	2.47552
IFITM3	5.46982	6.06148	3.1985	1.32937	2.46079
SSTR2	0.94736	3.88619	-2	-1.51851	2.45733
IFITM2	3.71098	4.78563	2.54561	1.16901	2.45124
IRG1	6.86861	7.92462	-0.483055	-1.86055	2.43351
SLC1A2	4.1851	5.381	1.92554	0.713734	2.40771
RASL11A	0.426299	4.00501	-0.0989338	1.07577	2.404
B3GNT7	-1.29961	0.592674	-1.26194	-1.76845	2.39879
PDGFB	2.00496	3.62107	-0.0375559	-0.813444	2.392
SLC38A5	2.03899	4.06707	-0.20053	-0.56366	2.39121
HSPA1A	6.31528	8.16627	6.2125	5.67616	2.38733
TTC39A	0.133758	2.25929	-0.804122	-1.06175	2.38316
PLAGL1	0.39608	2.62002	0.698364	0.5477	2.37461
DDX58	6.67297	8.76411	2.43812	2.15762	2.37164

## Sheet: Non-tolerized (top100)
#Non-tolerized genes used in the Figure 3F. Tolerization score was calculated from expression data (log2RPKM) obtained from Novakovic et al., 2016 (Table S5).
hgnc_symbol	LPS (re-exposed)	Naive (re-exposed)	LPS	Naive	Tolerization ‘score’ [(Naivereexposed – Naive) – (LPSreexposed – LPS)]
SAMSN1	8.13667	5.75463	6.84555	4.62751	-0.164003
STAT1	7.48855	8.00241	5.47817	6.15958	-0.16755
STARD4	4.65132	6.91697	3.15484	5.58887	-0.168372
PTGER2	5.76832	4.06861	4.0952	2.56534	-0.169848
JAZF1	1.34137	2.54115	0.00139364	1.37368	-0.172511
FOSL2	5.37614	3.6545	4.3187	2.77408	-0.177027
RP11-383H13.1	4.91657	5.3358	3.24656	3.85234	-0.186549
TNIK	5.40625	4.84629	3.66988	3.31737	-0.207445
CSF1	4.05154	7.01572	2.58902	5.773	-0.219804
PRPF40B	3.28621	2.61341	1.76495	1.32302	-0.230871
RASEF	3.68105	1.34549	2.13582	0.0334996	-0.233245
DNAJB6	8.58587	8.2404	6.75504	6.64616	-0.236585
IL18R1	1.1724	0.756154	-0.728038	-0.900846	-0.243442
PSMA6	9.79895	9.97297	8.3754	8.79417	-0.244748
BCL2	2.64424	3.45449	0.549675	1.61687	-0.256941
C12orf50	2.53939	0.674267	1.07429	-0.529141	-0.261693
CYP27B1	3.22595	5.69815	0.000470188	2.73444	-0.261778
KYNU	9.60401	9.20648	7.30555	7.1714	-0.263384
GPX3	5.37472	5.14442	3.689	3.72458	-0.265879
MSC	7.65964	7.95469	4.86836	5.43005	-0.266634
UBE2S	4.74937	4.82822	3.08476	3.43515	-0.271539
MAP2K3	4.49736	5.34548	2.90907	4.05787	-0.300682
AGRN	5.26824	4.6467	2.79931	2.48641	-0.308632
BRCA2	2.96991	3.71292	0.886345	1.94462	-0.315254
EMP3	9.04715	8.67902	7.48159	7.43909	-0.325627
PLA2G4A	5.51791	5.89673	2.9169	3.62625	-0.330535
DNAJC3	7.06183	7.20777	5.69256	6.18224	-0.343739
USP12	5.84752	6.44254	3.518	4.47107	-0.358058
ALCAM	6.50987	8.24479	5.0377	7.13673	-0.364118
BTG3	6.30382	5.74179	3.76469	3.57031	-0.367649
DPYSL3	3.96759	6.61796	2.04229	5.06954	-0.376876
PPP3CC	5.03526	5.33698	2.66925	3.35767	-0.386701
LINC00346	0.371099	1.2971	-1.62918	-0.314129	-0.389057
CASP5	3.48425	1.11475	0.113953	-1.86612	-0.389429
IL1RN	7.91653	10.0958	5.8067	8.37982	-0.393846
MICALL1	3.28378	4.14546	1.94192	3.20756	-0.403967
TRPA1	3.02031	3.11352	0.46796	0.994996	-0.433829
MB21D2	3.77164	2.8754	1.94763	1.48963	-0.438241
PLAC8	4.5958	1.17938	2.72712	-0.239136	-0.450168
MST4	6.06637	5.30118	3.45249	3.1412	-0.4539
SLC25A37	6.92186	4.84223	5.0308	3.40759	-0.456422
CCND1	3.4149	5.49086	2.11799	4.6525	-0.458547
GLIS3	5.2286	1.95711	3.5716	0.76148	-0.461371
RP11-872D17.8	5.47102	5.41432	3.94955	4.35937	-0.466506
RUNX2	2.47279	1.53648	-0.0967515	-0.562331	-0.470722
ARHGAP31	4.17561	5.27977	2.28341	3.8614	-0.473823
HRH1	2.89461	3.25793	0.754013	1.59928	-0.481947
RGS16	1.29809	2.24042	-1.06729	0.361364	-0.48632
FICD	3.10987	3.38045	1.78223	2.55444	-0.501633
DGKH	3.22015	3.16257	1.25067	1.69512	-0.502034
DOT1L	4.43977	5.43414	2.41312	3.92344	-0.515951
P2RY6	5.41173	2.93142	3.82936	1.8711	-0.522053
TLR2	6.54687	4.77479	5.03926	3.81627	-0.54909
LRP12	5.3395	5.34936	3.88157	4.44153	-0.550103
GPR84	4.54992	3.65585	2.26907	1.92856	-0.553559
MYOF	5.17392	6.22902	2.92804	4.55262	-0.56948
EIF1B	6.05974	5.82098	4.30656	4.64628	-0.578481
EZH2	4.19698	3.72392	1.47337	1.57921	-0.578904
C1orf61	2.79274	-0.133238	0.532322	-1.79864	-0.595014
CHST2	4.27848	2.5867	2.75944	1.67995	-0.61228
SLC39A8	9.12348	7.74752	6.95941	6.20732	-0.623877
TIPARP	5.81314	5.38937	3.81589	4.01718	-0.625074
OSM	4.80231	1.75543	3.63569	1.22975	-0.640935
SERPINB8	6.24369	5.81757	4.70178	4.94521	-0.669551
GTPBP4	5.67032	5.53545	4.33729	4.87212	-0.669693
TTC39B	3.38821	5.90706	1.18061	4.3762	-0.676738
KMO	7.77921	7.03938	5.62196	5.60305	-0.720917
TNC	2.11314	2.71165	-1.36798	0.0092964	-0.77876
CCL7	7.10866	7.01688	3.49001	4.20781	-0.809585
SQRDL	8.56409	8.7283	6.64834	7.63285	-0.820306
TBPL2	1.46502	0.966331	-0.339202	0.00838213	-0.846268
PPP1R15A	6.79802	6.03622	4.85263	4.93726	-0.846424
LIF	2.57002	2.43185	-0.00964838	0.753386	-0.901207
37681	2.31078	2.31433	0.309939	1.24541	-0.931919
AK4	5.69847	4.7152	3.06533	3.07963	-0.997582
FAM72B	2.78603	2.9683	0.200864	1.40319	-1.02006
SYNJ2	4.46706	4.03614	2.38651	2.97755	-1.02195
MFSD2A	5.58196	5.82632	2.74478	4.02294	-1.03379
MSANTD3	6.32567	5.694	4.11878	4.52101	-1.0339
IL19	2.35401	1.12243	-1.81815	-2	-1.04973
A4GALT	2.46674	0.967934	0.456175	0.0464803	-1.08911
LAMB3	3.16762	2.10795	0.536108	0.566007	-1.08957
F3	4.96158	6.6304	1.17749	4.0484	-1.2021
TREML4	1.83334	-0.135084	-0.0842998	-0.822697	-1.23003
SERF1B	4.06899	3.54179	1.77454	2.53821	-1.29088
NKX3-1	3.00005	1.46097	-1.77921	-2	-1.31829
TNFRSF4	3.93823	2.38272	-0.0071091	-0.219056	-1.34356
PDGFA	3.19372	2.71588	0.604615	1.47483	-1.34806
CCL2	11.7031	9.65316	8.59452	7.89744	-1.35282
CHI3L2	4.24771	1.83568	1.88262	0.896898	-1.42631
FILIP1L	2.06637	1.09215	-0.167646	0.356313	-1.49817
TJP1	1.61051	2.27197	-1.32389	0.836666	-1.4991
INSIG1	8.05815	8.34792	4.24108	6.03028	-1.49942
AL138795.1	3.35038	1.3008	1.35582	0.841575	-1.53533
G0S2	9.09109	7.61718	4.12811	4.30851	-1.65431
SLCO4A1	3.37587	3.41588	0.419097	2.12755	-1.66844
MYO1B	4.46308	3.08101	1.27417	1.81215	-1.92004
KANK1	5.32974	3.11883	1.76899	1.59551	-2.03743
C1QTNF1	5.43347	0.92095	0.164072	-1.9541	-2.39435
IL36G	5.7148	0.610392	-1.86922	-1.76334	-5.21028
